# Supplementary material for: Whole-transcriptome analyses of Sorghum leaves identify key mRNAs and ncRNAs associated with GA3-mediated alleviation of salt stress
Source: Front Plant Sci. 2022 Dec 1;13:1071657. doi: 10.3389/fpls.2022.1071657 (PMC9754216; doi:10.3389/fpls.2022.1071657)
Supplement: Supplementary Table 1 — Real-time PCR primers and sequences. [file Table_1.xlsx]

## Sheet: Table S1
Table S1 Real-time PCR primers and sequences
Primer name	Sequence of the primer（5’→3’）
LOC8056546	F:AATTTTGGGCTCAGGGGGTT
	R:TGGCCCACCAGTCAGATCAA
LOC8062245	F:CCGATGCCGCCGTGGAG
	R:CTTGCTGACCTGCTGCTTGC
XR_002450182.1	F:ATGCAGGGTGTTCCCTTGAG
	R:GGTGCCAAGAAGTAGGACCC
XR_002452422.1	F:ACCCCTATGGCTGCAAACAC
	R:AGCAGAGGGCAAAAGTCACA
circRNA_1652	F:GCTGATCCTTGACCAATAC
	R:GTGGACTACAGCAGCTC
circRNA_0320	F:AGTCTCTTCTTCTTCTGCTGTTGTG
	R:TGAAGTCTTAGAGCACCACATAGC
β-actin	F:CGAAACAACTTACAACTCCA
	R:CTCTTTGCTCATACGGTCA

## Sheet: Table S2
Table S2 Summary of sequencing data for whole-transcriptome sequencing
Sample	RawReads	RawBases	CleanReads	CleanBases	ValidBases	Q30	GC
GL_A1	105.10M	15.77G	103.54M	14.80G	0.9387	0.9549	0.5006
GL_A2	97.13M	14.57G	95.65M	13.58G	0.9317	0.9549	0.5031
GL_A3	102.16M	15.32G	100.46M	14.37G	0.9376	0.9495	0.5034
GL_B1	101.69M	15.25G	100.32M	14.41G	0.9446	0.9557	0.5086
GL_B2	101.60M	15.24G	99.95M	14.25G	0.9348	0.9503	0.5005
GL_B3	101.74M	15.26G	99.99M	14.25G	0.9335	0.9493	0.5018

## Sheet: Table S3
Table S3 Summary of differentially expressed (DE) mRNAs identified in Sorghum (“Jitian 3”) between GA3 treatment (GL_A) and control (GL_B) group
gene_id	BaseMean	BaseMean_control_GL_B	BaseMean_case_GL_A	FoldChange	log2FoldChange	pValue	qValue	Regulation	Expression_GL_B1	Expression_GL_B2	Expression_GL_B3	Expression_GL_A1	Expression_GL_A2	Expression_GL_A3	Dbxref	product	GO_id	GO_term	pathway	pathway_description
LOC110429664	90.9651	154.007	27.9232	0.181311	-2.46346	8.60078e-07	3.77102e-05	Down	3.56344	1.84172	3.74637	0.377887	0.604377	0.599847	GeneID:110429664,Genbank:XM_021445950.1	leucine-rich repeat extensin-like protein 3%2C transcript variant X2
LOC110429801	49697	32931.7	66462.3	2.01818	1.01306	3.3433e-15	6.74985e-13	Up	319.05	376.998	329.974	744.525	626.402	618.283	GeneID:110429801,Genbank:XM_021446427.1	polyamine oxidase-like	GO:0016491	oxidoreductase activity	ko00330,ko00410	Arginine and proline metabolism|beta-Alanine metabolism
LOC110429858	18.3462	8.20246	28.4899	3.47333	1.79632	0.00910588	0.0834144	Up	0.0899925	0.195146	0.106518	0.337674	0.343676	0.628755	GeneID:110429858,Genbank:XM_021446544.1	uncharacterized LOC110429858
LOC110429877	6.1539	10.6156	1.69216	0.159403	-2.64925	0.0475926	0.264005	Down	0.177705	0.240842	0.338041	0.0681947	0.0242373	0.0232796	GeneID:110429877,Genbank:XM_021446576.1	EPIDERMAL PATTERNING FACTOR-like protein 2%2C transcript variant X1
LOC110430077	3257	1637.86	4876.15	2.97716	1.57393	4.06104e-42	8.13583e-39	Up	19.7221	24.2708	20.2703	61.1625	61.7992	60.8365	GeneID:110430077,Genbank:XM_021447011.1	annexin D4	GO:0003729,GO:0005509,GO:0005544,GO:0006970,GO:0009408,GO:0009409,GO:0009414,GO:0009506,GO:0009651,GO:0009737	mRNA binding|calcium ion binding|calcium-dependent phospholipid binding|response to osmotic stress|response to heat|response to cold|response to water deprivation|plasmodesma|response to salt stress|response to abscisic acid
LOC110430248	16952.3	26193.6	7710.88	0.29438	-1.76425	0.00495047	0.0527753	Down	344.328	258.971	123.578	48.6059	73.267	83.7252	GeneID:110430248,Genbank:XM_021447565.1	asparagine synthetase [glutamine-hydrolyzing] 1	GO:0004066,GO:0005524,GO:0005829,GO:0006529,GO:0006541,GO:0042803,GO:0070981	asparagine synthase (glutamine-hydrolyzing) activity|ATP binding|cytosol|asparagine biosynthetic process|glutamine metabolic process|protein homodimerization activity|L-asparagine biosynthetic process	ko00250	Alanine, aspartate and glutamate metabolism
LOC110430297	302.232	419.276	185.188	0.441686	-1.17891	7.78078e-10	6.75475e-08	Down	7.43322	6.6494	7.49241	3.30226	3.32831	2.50697	GeneID:110430297,Genbank:XM_021447754.1	transcription factor MYBS3-like	GO:0000122,GO:0000976,GO:0003700,GO:0005634,GO:0009646,GO:0009651,GO:0009723,GO:0009733,GO:0009737,GO:0009739,GO:0009744,GO:0009751,GO:0009753,GO:0010150,GO:0010252,GO:0030307,GO:0045892,GO:0046686,GO:0046872,GO:0048527,GO:0090697,GO:2000469	negative regulation of transcription by RNA polymerase II|transcription regulatory region sequence-specific DNA binding|DNA-binding transcription factor activity|nucleus|response to absence of light|response to salt stress|response to ethylene|response to auxin|response to abscisic acid|response to gibberellin|response to sucrose|response to salicylic acid|response to jasmonic acid|leaf senescenc…
LOC110430358	143.863	202.672	85.0536	0.419661	-1.25271	0.00837869	0.0784098	Down	2.63661	2.08447	4.23532	1.65824	1.2886	0.647625	GeneID:110430358,Genbank:XM_021447962.1	zinc finger CCCH domain-containing protein 37-like	GO:0003677,GO:0046872	DNA binding|metal ion binding
LOC110430511	86.209	122.211	50.2073	0.410826	-1.2834	0.00733028	0.0709175	Down	4.79797	4.11186	2.30269	1.49945	0.877754	2.04746	GeneID:110430511,Genbank:XM_021448239.1	uncharacterized LOC110430511
LOC110430537	7625.59	11070.6	4180.55	0.377625	-1.40497	4.58004e-16	1.01951e-13	Down	125.927	109.692	101.743	30.8772	43.4535	47.7717	GeneID:110430537,Genbank:XM_021448293.1	beta-glucosidase 22-like	GO:0005975,GO:0008422,GO:0102483	carbohydrate metabolic process|beta-glucosidase activity|scopolin beta-glucosidase activity	ko00940,ko00460,ko00500	Phenylpropanoid biosynthesis|Cyanoamino acid metabolism|Starch and sucrose metabolism
LOC110430606	1273.42	782.128	1764.72	2.2563	1.17396	3.7309e-13	5.64927e-11	Up	14.4727	13.5129	16.2212	35.4117	27.1014	33.0324	GeneID:110430606,Genbank:XM_021448425.1	NAD(P)H dehydrogenase (quinone) FQR1-like	GO:0003955,GO:0005886,GO:0010181,GO:0055114,GO:0071365	NAD(P)H dehydrogenase (quinone) activity|plasma membrane|FMN binding|oxidation-reduction process|cellular response to auxin stimulus	ko00130	Ubiquinone and other terpenoid-quinone biosynthesis
LOC110430794	60.258	93.9812	26.5347	0.282341	-1.82449	0.0255745	0.173454	Down	2.33605	1.61774	0.565744	0.323884	0.493339	0.410667	GeneID:110430794,Genbank:XM_021448786.1	chitinase 1-like	GO:0000272,GO:0004568,GO:0006032,GO:0008061,GO:0016998,GO:0050832	polysaccharide catabolic process|chitinase activity|chitin catabolic process|chitin binding|cell wall macromolecule catabolic process|defense response to fungus	ko00520	Amino sugar and nucleotide sugar metabolism
LOC110430878	202.209	274.519	129.898	0.473184	-1.07953	0.00174057	0.0234878	Down	5.25991	3.98905	3.03719	2.16166	2.10641	1.31947	GeneID:110430878,Genbank:XM_021449033.1	uncharacterized LOC110430878%2C transcript variant X1
LOC110430921	88.6754	119.767	57.5835	0.480794	-1.05651	0.00382203	0.0434231	Down	2.33078	1.79844	1.34917	1.03894	0.530478	0.959092	GeneID:110430921,Genbank:XM_021449145.1	uncharacterized LOC110430921%2C transcript variant X1
LOC110430925	23.7258	12.5862	34.8655	2.77015	1.46996	0.0153507	0.121963	Up	0.252211	0.187102	0.0942707	0.271682	0.52142	0.626022	GeneID:110430925,Genbank:XM_021449152.1	uncharacterized LOC110430925%2C transcript variant X1
LOC110430933	27.9394	11.9322	43.9465	3.68302	1.88089	0.000875458	0.0136285	Up	0.0555823	0.180793	0.296049	0.597236	0.651957	0.626198	GeneID:110430933,Genbank:XM_021449170.1	uncharacterized LOC110430933
LOC110430986	659.602	1182.68	136.523	0.115435	-3.11485	0.00274631	0.033643	Down	6.03118	7.50357	18.7519	0.901521	1.43261	1.21621	GeneID:110430986,Genbank:XM_021449341.1	uncharacterized LOC110430986	GO:0009630,GO:0016740,GO:0046872,GO:0048364	gravitropism|transferase activity|metal ion binding|root development
LOC110431006	106.887	55.2656	158.509	2.86813	1.52011	2.8521e-07	1.38841e-05	Up	0.595651	0.361662	0.451219	1.48731	1.29986	1.08203	GeneID:110431006,Genbank:XM_021449446.1	CRIB domain-containing protein RIC10-like%2C transcript variant X5	GO:0005737,GO:0009860,GO:0040008	cytoplasm|pollen tube growth|regulation of growth
LOC110431222	65.3241	37.1226	93.5256	2.51937	1.33306	0.000308306	0.00588244	Up	0.739763	0.454006	0.467303	1.18554	1.47728	1.34577	GeneID:110431222,Genbank:XM_021449988.1	tuliposide A-converting enzyme 1%2C chloroplastic-like	GO:0006952,GO:0009507,GO:0016787,GO:0016829	defense response|chloroplast|hydrolase activity|lyase activity
LOC110431256	20.4905	7.98098	33	4.13483	2.04783	0.00741955	0.0716215	Up	0	0.487882	0	0.920961	0.448288	0.615108	GeneID:110431256,Genbank:XM_021450147.1	uncharacterized LOC110431256
LOC110431294	224.813	306.93	142.697	0.464917	-1.10496	2.30691e-07	1.14659e-05	Down	7.17638	7.4891	7.37172	2.731	3.4013	3.68996	GeneID:110431294,Genbank:XM_021450274.1	uncharacterized LOC110431294
LOC110431387	35.2391	20.574	49.9041	2.42559	1.27834	0.00919299	0.0840373	Up	0.14539	0.213936	0.326616	0.605763	0.441923	0.544182	GeneID:110431387,Genbank:XM_021450477.1	acetylajmalan esterase-like%2C transcript variant X2	GO:0009820,GO:0033879	alkaloid metabolic process|acetylajmaline esterase activity
LOC110431415	27.4291	39.7733	15.085	0.379273	-1.39869	0.0131326	0.108442	Down	0.512423	0.663618	0.6354	0.262192	0.264028	0.134257	GeneID:110431415,Genbank:XM_021450524.1	uncharacterized LOC110431415
LOC110431663	35.0541	21.6308	48.4773	2.24112	1.16422	0.016034	0.125742	Up	0.206099	0.57727	0.400765	0.773333	0.955736	0.827977	GeneID:110431663,Genbank:XM_021450930.1	U-box domain-containing protein 33-like%2C transcript variant X2
LOC110431710	466.668	656.355	276.981	0.421998	-1.24469	0.000252747	0.00498678	Down	17.4298	18.5656	13.4718	2.75152	7.95209	9.31872	GeneID:110431710,Genbank:XM_021451108.1	pathogenesis-related protein 1-like
LOC110431744	12049.1	7750.42	16347.7	2.10927	1.07674	2.41336e-10	2.32006e-08	Up	114.449	77.7648	114.277	205.071	183.549	229.359	GeneID:110431744,Genbank:XM_021451232.1	uncharacterized LOC110431744%2C transcript variant X1
LOC110431745	1824.81	952.206	2697.41	2.83281	1.50223	9.51772e-18	2.63702e-15	Up	13.0819	11.1771	21.9111	44.2024	41.9174	38.7764	GeneID:110431745,Genbank:XM_021451236.1	MADS-box transcription factor 56-like%2C transcript variant X2
LOC110431768	426.053	661.151	190.956	0.288823	-1.79174	1.72842e-06	7.06673e-05	Down	9.62804	8.92113	7.42568	0.314182	4.39511	2.48397	GeneID:110431768,Genbank:XM_021451319.1	5-pentadecatrienyl resorcinol O-methyltransferase-like
LOC110431843	147.258	82.5059	212.009	2.56962	1.36156	1.16411e-07	6.30315e-06	Up	1.39887	0.912833	1.11697	2.83653	2.89723	2.70131	GeneID:110431843,Genbank:XM_021451523.1	RING-H2 finger protein ATL80-like
LOC110432056	2247.75	1443.65	3051.86	2.114	1.07997	1.97849e-19	6.36146e-17	Up	13.7984	12.9728	17.0002	29.9141	29.9465	28.7336	GeneID:110432056,Genbank:XM_021452049.1	beta-glucosidase 7
LOC110432187	5.57029	1.24231	9.89827	7.96761	2.99415	0.0437202	0.249485	Up	0.044321	0	0.0149884	0.241896	0.193439	0.015483	GeneID:110432187,Genbank:XM_021452151.1	mitochondrial amidoxime reducing component 2-like
LOC110432297	115.991	156.826	75.1562	0.479232	-1.0612	0.000161243	0.00339484	Down	1.12817	1.23858	1.19496	0.501009	0.518711	0.617193	GeneID:110432297,Genbank:XM_021452405.1	transcription factor TGA2-like%2C transcript variant X1
LOC110432354	1464.88	952.112	1977.66	2.07713	1.05459	1.62845e-16	3.96367e-14	Up	12.469	8.84234	13.0377	24.1175	22.8714	21.2614	GeneID:110432354,Genbank:XM_021452582.1	probable carboxylesterase 2
LOC110432365	247.581	408.841	86.322	0.211139	-2.24374	0.0419606	0.243119	Down	5.39851	0.90392	2.70383	0.468534	0.835101	0.508478	GeneID:110432365,Genbank:XM_021452608.1	protein GAMETE EXPRESSED 1%2C transcript variant X2
LOC110432380	93.9606	133.192	54.7292	0.410904	-1.28313	0.0169607	0.131309	Down	2.07592	1.28929	0.930365	0.360937	0.505796	0.823768	GeneID:110432380,Genbank:XM_021452675.1	probable flavin-containing monooxygenase 1
LOC110432381	1307.13	741.913	1872.35	2.52368	1.33553	8.58707e-25	4.47284e-22	Up	10.4291	11.2142	12.5045	29.7684	24.7495	28.0924	GeneID:110432381,Genbank:XM_021452676.1	fasciclin-like arabinogalactan protein 7
LOC110432404	24.2745	35.9229	12.6261	0.351477	-1.5085	0.0377192	0.227114	Down	1.01158	0.326703	1.1573	0.264304	0.117421	0.451127	GeneID:110432404,Genbank:XM_021452764.1	putative protein TPRXL
LOC110432411	732.548	332.125	1132.97	3.41128	1.77031	1.24275e-11	1.5054e-09	Up	5.36243	4.84249	5.17643	20.6635	15.2033	14.4663	GeneID:110432411,Genbank:XM_021452778.1	plant cysteine oxidase 5-like
LOC110432669	10.3197	17.5735	3.06581	0.174456	-2.51906	0.0115514	0.0987351	Down	0.360722	0.430218	0.21958	0.0738283	0.0393593	0.0567062	GeneID:110432669,Genbank:XM_021453453.1	dehydration-responsive element-binding protein 2E-like
LOC110432769	20.5348	12.0036	29.066	2.42144	1.27586	0.04581	0.256907	Up	0.129548	0.245805	0.246433	0.662857	0.56541	0.220622	GeneID:110432769,Genbank:XM_021453580.1	uncharacterized LOC110432769
LOC110432959	222.904	139.694	306.113	2.19131	1.13179	0.0233417	0.163306	Up	4.0931	1.31345	2.8491	8.15187	4.58624	4.53969	GeneID:110432959,Genbank:XM_021454299.1	uncharacterized LOC110432959
LOC110432972	3.45392	6.90785	0	0	#NAME?	0.015193	0.120931	Down	0.0543442	0.0196406	0.128646	0	0	0	GeneID:110432972,Genbank:XM_021454366.1	ankyrin repeat and protein kinase domain-containing protein 1-like%2C transcript variant X1
LOC110432978	9585.54	4296.84	14874.2	3.46167	1.79147	1.27978e-06	5.38459e-05	Up	43.2816	59.5562	36.7215	202.819	141.955	120.874	GeneID:110432978,Genbank:XM_021454375.1	beta-amylase
LOC110433077	60.314	90.5668	30.0612	0.331923	-1.59108	0.0120491	0.101753	Down	2.47826	2.66405	0.967034	0.433522	0.855139	0.665961	GeneID:110433077,Genbank:XM_021454692.1	ethylene-responsive transcription factor 1B-like
LOC110433083	26.7291	12.7875	40.6707	3.18051	1.66926	0.00362523	0.041888	Up	0.360944	0.177885	0.13316	0.789105	0.57285	0.68777	GeneID:110433083,Genbank:XM_021454706.1	uncharacterized LOC110433083%2C transcript variant X2
LOC110433115	41.7074	66.2855	17.1293	0.258417	-1.95223	0.0118141	0.100453	Down	2.56379	0.76774	1.88267	0.124935	0.852545	0.307072	GeneID:110433115,Genbank:XM_021454777.1	ubiquitin-like
LOC110433344	1741.14	2515.91	966.378	0.384107	-1.38042	8.36069e-06	0.000272864	Down	33.253	32.7592	21.8477	8.16609	11.1044	13.1402	GeneID:110433344,Genbank:XM_021455245.1	serine carboxypeptidase-like 18%2C transcript variant X2
LOC110433357	24.3854	9.02557	39.7452	4.40363	2.13869	0.000481363	0.00844786	Up	0.0743306	0.0906658	0.10369	0.446885	0.425796	0.262911	GeneID:110433357,Genbank:XM_021455285.1	uncharacterized LOC110433357
LOC110433415	1162.89	1555.14	770.631	0.495536	-1.01294	0.013046	0.108	Down	23.9996	19.9653	11.2994	8.48262	9.1052	8.74544	GeneID:110433415,Genbank:XM_021455500.1	hydroxymethylglutaryl-CoA lyase%2C mitochondrial-like%2C transcript variant X2
LOC110433479	667.359	391.307	943.41	2.41092	1.26958	7.03946e-11	7.63899e-09	Up	5.20531	3.89143	4.8965	12.6839	9.48634	10.1395	GeneID:110433479,Genbank:XM_021455699.1	E3 ubiquitin-protein ligase At4g11680-like%2C transcript variant X2
LOC110433594	439.715	705.308	174.122	0.246874	-2.01816	8.22367e-07	3.61786e-05	Down	7.20402	8.30879	4.75069	1.7601	1.37558	1.67985	GeneID:110433594,Genbank:XM_021456058.1	cytochrome P450 87A3-like
LOC110433669	1522.09	915.895	2128.29	2.32373	1.21644	1.0108e-06	4.37583e-05	Up	10.2152	10.8033	9.65226	25.6092	25.6725	17.1993	GeneID:110433669,Genbank:XM_021456176.1	hydroxycinnamoyltransferase 4-like
LOC110433765	25.5055	14.7248	36.2862	2.46429	1.30117	0.0250952	0.171318	Up	0.635554	0.393766	0.399158	1.11495	0.891602	1.36386	GeneID:110433765,Genbank:XM_021456334.1	uncharacterized LOC110433765
LOC110433832	15.3716	6.97904	23.7641	3.40507	1.76768	0.0225299	0.159448	Up	0.154923	0.0610811	0.100021	0.288253	0.414917	0.324723	GeneID:110433832,Genbank:XM_021456601.1	ena/VASP-like protein%2C transcript variant X1
LOC110433889	1947.21	2719.95	1174.48	0.431802	-1.21156	0.000821169	0.0129537	Down	24.2683	22.8593	13.6705	7.49984	7.79803	9.93277	GeneID:110433889,Genbank:XM_021456882.1	auxin-responsive protein IAA6-like%2C transcript variant X4
LOC110433992	11059.7	4785.22	17334.3	3.62246	1.85697	9.87214e-11	1.02479e-08	Up	128.066	125.724	130.487	554.085	416.281	365.622	GeneID:110433992,Genbank:XM_021457372.1	uncharacterized LOC110433992
LOC110434014	238.151	355.773	120.529	0.338782	-1.56157	6.07179e-06	0.000206514	Down	5.85533	5.31148	3.52755	1.57406	1.29752	1.91002	GeneID:110434014,Genbank:XM_021457473.1	ethylene-responsive transcription factor 1-like
LOC110434089	3784.65	2113.66	5455.64	2.58113	1.368	2.47721e-12	3.37782e-10	Up	35.21	25.1716	40.4356	91.8719	70.2611	86.5886	GeneID:110434089,Genbank:XM_021457785.1	lysine-rich arabinogalactan protein 19-like
LOC110434127	3130.23	4945.71	1314.75	0.265836	-1.91139	6.03107e-12	7.7376e-10	Down	128.29	94.055	103.895	11.3282	35.2927	36.3134	GeneID:110434127,Genbank:XM_021457884.1	protein WIR1B-like
LOC110434162	248.971	147.047	350.895	2.38628	1.25476	0.00105612	0.0157354	Up	1.21948	0.758895	1.43486	3.29338	2.73206	1.76201	GeneID:110434162,Genbank:XM_021457947.1	protein NRT1/ PTR FAMILY 6.2
LOC110434313	81.0701	119.97	42.1699	0.351503	-1.50839	0.000128569	0.00280675	Down	1.57452	1.79337	2.75917	0.797499	0.798264	0.466701	GeneID:110434313,Genbank:XM_021458159.1	uncharacterized LOC110434313
LOC110434404	1845.33	1059.45	2631.21	2.48356	1.31241	1.65459e-26	1.02601e-23	Up	12.9779	13.2834	15.5525	35.3063	33.0098	31.2152	GeneID:110434404,Genbank:XM_021458347.1	UDP-xylose transporter 1-like%2C transcript variant X2
LOC110434506	558.422	799.182	317.661	0.397483	-1.33103	5.04443e-05	0.00127057	Down	11.0154	8.98547	6.40549	3.1195	3.47271	3.48711	GeneID:110434506,Genbank:XM_021458651.1	transcription factor bHLH94-like
LOC110434539	100.793	62.6284	138.958	2.21877	1.14976	0.000287515	0.00557146	Up	0.748138	0.463518	0.578297	0.920542	1.49657	1.38144	GeneID:110434539,Genbank:XM_021458738.1	putative glycerol-3-phosphate transporter 4
LOC110434546	347.627	585.265	109.99	0.187932	-2.41172	0.00878772	0.0812162	Down	7.47914	10.723	2.63926	0.88356	1.44372	1.45718	GeneID:110434546,Genbank:XM_021458776.1	uncharacterized LOC110434546
LOC110434582	2495.16	3362.62	1627.7	0.484055	-1.04676	2.11745e-05	0.000610708	Down	27.3791	30.8989	22.4199	9.58536	12.384	15.5395	GeneID:110434582,Genbank:XM_021458884.1	sodium-coupled neutral amino acid transporter 1-like
LOC110434687	1406.33	879.923	1932.74	2.19649	1.1352	1.9862e-16	4.66023e-14	Up	7.21087	8.13671	6.39046	17.0915	14.024	14.774	GeneID:110434687,Genbank:XM_021459320.1	zeaxanthin 7%2C8(7'%2C8')-cleavage dioxygenase%2C chromoplastic-like
LOC110434959	3598.18	5017.63	2178.73	0.434216	-1.20352	0.00528239	0.0553174	Down	72.127	41.799	38.1811	19.0819	20.9136	23.2798	GeneID:110434959,Genbank:XM_021460066.1	aldehyde dehydrogenase family 2 member B7%2C mitochondrial-like
LOC110435292	7151.48	4467.63	9835.33	2.20146	1.13846	1.93399e-25	1.09497e-22	Up	46.6356	48.8944	57.6096	103.656	107.138	112.173	GeneID:110435292,Genbank:XM_021460724.1	protein WVD2-like 1
LOC110435304	178.066	240.643	115.488	0.479916	-1.05915	2.67331e-05	0.000744903	Down	3.34424	2.95338	4.11794	1.02117	1.67735	2.07744	GeneID:110435304,Genbank:XM_021460749.1	nudix hydrolase 13%2C mitochondrial-like%2C transcript variant X2
LOC110435382	849.291	1233.84	464.746	0.376667	-1.40864	0.0254133	0.172856	Down	35.8848	48.082	17.3003	6.65279	16.0166	14.113	GeneID:110435382,Genbank:XM_021460880.1	Bowman-Birk type trypsin inhibitor-like
LOC110435495	88.051	45.1135	130.988	2.90353	1.53781	0.0186973	0.140306	Up	0.225645	0.244652	0.438773	1.23794	0.88224	0.407269	GeneID:110435495,Genbank:XM_021461090.1	uncharacterized LOC110435495%2C transcript variant X5
LOC110435551	4.32535	7.96491	0.685787	0.086101	-3.53783	0.0476531	0.264172	Down	0.0174853	0.0884715	0.0413922	0.00596447	0.00635955	0	GeneID:110435551,Genbank:XM_021461196.1	disease resistance protein RPP13-like
LOC110435735	33.7398	21.2145	46.2651	2.18083	1.12488	0.0275255	0.18303	Up	0.43774	0.237307	0.686343	0.997722	0.933548	0.896662	GeneID:110435735,Genbank:XM_021461708.1	uncharacterized LOC110435735
LOC110436036	163.497	95.1538	231.84	2.43648	1.2848	4.10671e-06	0.000148343	Up	1.08095	0.763417	1.18722	2.9532	2.04511	2.06823	GeneID:110436036,Genbank:XM_021462205.1	uncharacterized LOC110436036%2C transcript variant X2
LOC110436121	255.135	341.572	168.699	0.493889	-1.01774	0.000118229	0.00262239	Down	13.9431	10.4225	9.22283	4.30571	6.03186	5.56823	GeneID:110436121,Genbank:XM_021462358.1	uncharacterized LOC110436121
LOC110436137	1536.42	2062.52	1010.33	0.489853	-1.02958	0.024151	0.167107	Down	17.5747	32.1969	19.5747	7.59986	11.0269	14.0626	GeneID:110436137,Genbank:XM_021462385.1	uncharacterized LOC110436137%2C transcript variant X2
LOC110436141	79.7055	48.4468	110.964	2.29044	1.19562	0.0106157	0.0932775	Up	1.09866	1.92863	1.00848	1.79354	3.79613	3.31717	GeneID:110436141,Genbank:XM_021462399.1	uncharacterized LOC110436141
LOC110436217	133.477	181.468	85.4853	0.471076	-1.08597	0.00455884	0.0497612	Down	2.89655	5.20433	3.88323	1.9267	1.39965	2.10325	GeneID:110436217,Genbank:XM_021462656.1	uncharacterized LOC110436217
LOC110436402	14.3029	23.09	5.51585	0.238884	-2.06562	0.0185106	0.139332	Down	0.24161	0.570152	0.230703	0.0581762	0.0930446	0.0893683	GeneID:110436402,Genbank:XM_021463487.1	uncharacterized LOC110436402%2C transcript variant X2
LOC110436505	41.2939	55.8129	26.775	0.479728	-1.05971	0.021876	0.156015	Down	2.36752	2.43861	2.24181	1.69595	0.559707	0.992479	GeneID:110436505,Genbank:XM_021463651.1	BTB/POZ and MATH domain-containing protein 2-like
LOC110436549	6.7539	1.93657	11.5712	5.97513	2.57897	0.0375583	0.226464	Up	0.0442162	0.0479407	0.044859	0.407234	0.241227	0.139017	GeneID:110436549,Genbank:XM_021463830.1	uncharacterized LOC110436549
LOC110436581	829.829	484.069	1175.59	2.42856	1.2801	2.43276e-08	1.53783e-06	Up	5.42077	4.78754	8.41326	16.8133	12.5998	13.8075	GeneID:110436581,Genbank:XM_021463931.1	protein CHUP1%2C chloroplastic
LOC110436893	188.635	264.096	113.174	0.428533	-1.22252	0.0225647	0.159489	Down	6.19429	3.10475	3.47091	0.632344	2.43381	2.1639	GeneID:110436893,Genbank:XM_021464558.1	basic blue protein-like
LOC110436912	113.975	173.126	54.8246	0.316675	-1.65892	0.0454288	0.255705	Down	3.12329	2.84824	0.700062	0.37165	0.647237	1.01496	GeneID:110436912,Genbank:XM_021464617.1	alpha-amylase isozyme 3D
LOC110436943	70.5308	114.913	26.1483	0.227548	-2.13576	6.31647e-09	4.54875e-07	Down	0.751263	0.775447	0.682918	0.129158	0.170502	0.182661	GeneID:110436943,Genbank:XM_021464733.1	achilleol B synthase-like%2C transcript variant X9
LOC110437102	42.1636	27.3359	56.9913	2.08485	1.05994	0.0201395	0.147377	Up	0.556926	0.427719	1.05942	1.40107	1.54451	1.11869	GeneID:110437102,Genbank:XM_021465348.1	uncharacterized LOC110437102%2C transcript variant X1
LOC8054187	841.927	483.982	1199.87	2.47917	1.30986	4.82519e-20	1.63204e-17	Up	7.8895	5.66513	6.61962	17.0118	14.6641	16.2233	GeneID:8054187,Genbank:XM_002464047.2	homeobox protein knotted-1-like 4	GO:0005634,GO:0006355,GO:0043565	nucleus|regulation of transcription, DNA-templated|sequence-specific DNA binding
LOC8054206	64.6721	35.4259	93.9184	2.65112	1.4066	0.000153762	0.00326903	Up	0.576082	0.360884	0.519517	1.20526	1.11747	1.36848	GeneID:8054206,Genbank:XM_021456299.1	B3 domain-containing protein Os03g0212300
LOC8054243	224.816	142.823	306.808	2.14816	1.1031	0.00242747	0.0304387	Up	1.75593	1.33883	2.10326	2.94461	2.97897	4.73712	GeneID:8054243,Genbank:XM_021462922.1	uncharacterized LOC8054243%2C transcript variant X1
LOC8054248	70.5975	96.0618	45.1331	0.469835	-1.08978	0.00202361	0.0265105	Down	1.12828	1.77225	1.54092	0.503294	0.757598	0.742824	GeneID:8054248,Genbank:XM_002465651.2	transcription repressor OFP7	GO:0005634,GO:0005886,GO:0045892	nucleus|plasma membrane|negative regulation of transcription, DNA-templated
LOC8054251	10031.3	6671.43	13391.2	2.00724	1.00521	3.80682e-07	1.79936e-05	Up	60.985	44.6343	79.7859	134.634	108.65	112.31	GeneID:8054251,Genbank:XM_002468292.2	putative polyol transporter 1	GO:0005351,GO:0005354,GO:0005355,GO:0005365,GO:0005886,GO:0005887,GO:0008645,GO:0010311,GO:0015145,GO:0015148,GO:0015168,GO:0015575,GO:0015576,GO:0015591	carbohydrate:proton symporter activity|galactose transmembrane transporter activity|glucose transmembrane transporter activity|myo-inositol transmembrane transporter activity|plasma membrane|integral component of plasma membrane|hexose transmembrane transport|lateral root formation|monosaccharide transmembrane transporter activity|D-xylose transmembrane transporter activity|glycerol transmembrane…
LOC8054282	18699.1	10604	26794.2	2.5268	1.33731	2.74258e-20	9.39837e-18	Up	78.7838	75.1745	92.8445	222.743	176.733	197.893	GeneID:8054282,Genbank:XM_002448148.2	phenylalanine ammonia-lyase	GO:0005737,GO:0006559,GO:0009800,GO:0045548	cytoplasm|L-phenylalanine catabolic process|cinnamic acid biosynthetic process|phenylalanine ammonia-lyase activity	ko00940,ko00360	Phenylpropanoid biosynthesis|Phenylalanine metabolism
LOC8054372	7442.37	4912.11	9972.62	2.03021	1.02163	7.36747e-21	2.82174e-18	Up	64.645	53.6608	66.9206	123.044	113.673	123.325	GeneID:8054372,Genbank:XM_002455894.2	uncharacterized LOC8054372
LOC8054426	49.175	80.807	17.543	0.217097	-2.20359	0.00352478	0.0410552	Down	1.5774	4.56072	3.54359	0.345903	0.450774	1.22017	GeneID:8054426,Genbank:XM_002461720.2	horcolin	GO:0005537,GO:0048046	mannose binding|apoplast
LOC8054435	229.718	322.977	136.459	0.422504	-1.24296	0.0459436	0.25749	Down	3.92134	1.21021	2.50323	0.909281	1.09771	1.06973	GeneID:8054435,Genbank:XM_002459595.2	metal transporter Nramp1	GO:0005381,GO:0005384,GO:0015086,GO:0016021,GO:0034755,GO:0055072	iron ion transmembrane transporter activity|manganese ion transmembrane transporter activity|cadmium ion transmembrane transporter activity|integral component of membrane|iron ion transmembrane transport|iron ion homeostasis
LOC8054443	51.5662	20.3327	82.7998	4.07225	2.02583	1.58138e-06	6.54778e-05	Up	0.375803	0.329102	0.234626	1.15372	1.34054	1.18154	GeneID:8054443,Genbank:XM_002459603.2	uncharacterized LOC8054443
LOC8054479	28.8556	14.7258	42.9854	2.91905	1.5455	0.0047991	0.0515413	Up	0.242531	0.185619	0.246057	0.890571	0.622663	0.373788	GeneID:8054479,Genbank:XM_002463409.2	proliferating cell nuclear antigen	GO:0003677,GO:0005634,GO:0006272,GO:0006275,GO:0006298,GO:0019985,GO:0030337,GO:0043626	DNA binding|nucleus|leading strand elongation|regulation of DNA replication|mismatch repair|translesion synthesis|DNA polymerase processivity factor activity|PCNA complex	ko03430,ko04110,ko03030,ko03410,ko03420	Mismatch repair|Cell cycle|DNA replication|Base excision repair|Nucleotide excision repair
LOC8054497	136.411	22.106	250.716	11.3415	3.50354	3.23274e-15	6.57762e-13	Up	0.409042	0.110874	0.207494	3.35918	2.46589	2.05767	GeneID:8054497,Genbank:XM_021452928.1	gibberellin 2-beta-dioxygenase 8%2C transcript variant X2
LOC8054507	1027.35	351.067	1703.64	4.85273	2.2788	3.44324e-10	3.2027e-08	Up	7.60087	4.17454	6.9537	37.0062	23.3956	26.4889	GeneID:8054507,Genbank:XM_002461267.2	dirigent protein 11	GO:0048046	apoplast
LOC8054531	11.2754	3.83766	18.7131	4.87617	2.28575	0.0204119	0.148702	Up	0.0114534	0.0372546	0.0929595	0.246136	0.0749827	0.336093	GeneID:8054531,Genbank:XM_002459187.2	MADS-box transcription factor 15	GO:0000977,GO:0000982,GO:0005634,GO:0007275,GO:0008134,GO:0043565,GO:0044212,GO:0045944,GO:0046983	RNA polymerase II regulatory region sequence-specific DNA binding|transcription factor activity, RNA polymerase II proximal promoter sequence-specific DNA binding|nucleus|multicellular organism development|transcription factor binding|sequence-specific DNA binding|transcription regulatory region DNA binding|positive regulation of transcription by RNA polymerase II|protein dimerization activity
LOC8054547	76.4634	49.4388	103.488	2.09325	1.06575	0.00164135	0.022416	Up	0.157196	0.138875	0.165388	0.345562	0.32716	0.253217	GeneID:8054547,Genbank:XM_021454844.1	cysteine-rich receptor-like protein kinase 29%2C transcript variant X6
LOC8054573	247.089	70.8548	423.322	5.9745	2.57882	5.27842e-09	3.88336e-07	Up	0.809583	0.585185	0.968775	5.99054	3.54475	3.97033	GeneID:8054573,Genbank:XM_002462188.2	UDP-glycosyltransferase 90A1	GO:0008194,GO:0043231,GO:0080043,GO:0080044	UDP-glycosyltransferase activity|intracellular membrane-bounded organelle|quercetin 3-O-glucosyltransferase activity|quercetin 7-O-glucosyltransferase activity
LOC8054602	4.20329	0.346999	8.05957	23.2265	4.5377	0.0416513	0.242154	Up	0	0.0320869	0	0.514841	0.0645816	0.155075	GeneID:8054602,Genbank:XM_002462217.2	probable LRR receptor-like serine/threonine-protein kinase At1g05700
LOC8054608	94.5779	55.7779	133.378	2.39123	1.25775	4.35631e-05	0.00112332	Up	0.77171	0.851928	0.882575	2.1825	2.18928	1.38225	GeneID:8054608,Genbank:XM_002460054.2	ubiquitin%2C transcript variant X2	GO:0003735,GO:0005634,GO:0005730,GO:0005737,GO:0006412,GO:0016567,GO:0019941,GO:0022625,GO:0031386,GO:0031625	structural constituent of ribosome|nucleus|nucleolus|cytoplasm|translation|protein ubiquitination|modification-dependent protein catabolic process|cytosolic large ribosomal subunit|protein tag|ubiquitin protein ligase binding	ko03010	Ribosome
LOC8054678	294.613	411.054	178.172	0.433451	-1.20606	0.000275276	0.00534623	Down	6.57796	5.36528	3.8048	1.79016	2.30094	2.46117	GeneID:8054678,Genbank:XM_021456037.1	protein LNK3%2C transcript variant X4
LOC8054685	1319.47	726.453	1912.49	2.63264	1.39651	6.27807e-27	4.08765e-24	Up	13.6042	14.3829	15.8064	40.4366	34.7179	35.397	GeneID:8054685,Genbank:XM_002455433.2	protein TsetseEP%2C transcript variant X1
LOC8054720	23.368	13.0293	33.7067	2.58699	1.37127	0.0243272	0.167924	Up	0.0476369	0.0516496	0.15103	0.255931	0.11695	0.24338	GeneID:8054720,Genbank:XM_021457422.1	receptor-like serine/threonine-protein kinase SD1-8
LOC8054727	39.1454	52.4679	25.823	0.492167	-1.02278	0.0284558	0.187005	Down	0.861343	0.983928	0.733422	0.188881	0.285306	0.741502	GeneID:8054727,Genbank:XM_002456418.2	salicylic acid-binding protein 2	GO:0009862,GO:0016298,GO:0080031	systemic acquired resistance, salicylic acid mediated signaling pathway|lipase activity|methyl salicylate esterase activity
LOC8054797	1075.49	609.233	1541.75	2.53064	1.3395	4.71715e-12	6.23621e-10	Up	9.7474	7.01387	7.77365	19.5256	17.2281	22.695	GeneID:8054797,Genbank:XM_002460452.2	NAC domain-containing protein 83	GO:0003677,GO:0003700,GO:0005634	DNA binding|DNA-binding transcription factor activity|nucleus
LOC8054853	369.925	496.755	243.095	0.489367	-1.03101	4.60911e-07	2.1171e-05	Down	5.33459	5.91274	5.92706	1.63552	3.15779	3.25936	GeneID:8054853,Genbank:XM_002462630.2	UDP-glycosyltransferase 74E2	GO:0000166,GO:0008194,GO:0016758,GO:0098754	nucleotide binding|UDP-glycosyltransferase activity|transferase activity, transferring hexosyl groups|detoxification
LOC8054855	556.456	796.967	315.945	0.396434	-1.33485	3.50348e-05	0.000935843	Down	10.0516	7.10934	6.82388	1.74961	3.43376	3.91832	GeneID:8054855,Genbank:XM_021453804.1	UDP-glycosyltransferase 74F2%2C transcript variant X2
LOC8054962	2.65851	5.31702	0	0	#NAME?	0.0428585	0.246335	Down	0.102143	0.0123052	0.0805992	0	0	0	GeneID:8054962,Genbank:XM_002456022.2	protein trichome birefringence-like 21	GO:0005794,GO:0016021,GO:0016413	Golgi apparatus|integral component of membrane|O-acetyltransferase activity
LOC8054989	3.99177	0.310769	7.67278	24.6897	4.62584	0.0287854	0.188743	Up	0	0	0.0135441	0	0.145666	0.167893	GeneID:8054989,Genbank:XM_021452175.1	ornithine decarboxylase
LOC8054995	60.5353	20.8065	100.264	4.8189	2.2687	6.38042e-09	4.57773e-07	Up	0.168196	0.413359	0.159266	1.15896	0.893146	1.39842	GeneID:8054995,Genbank:XM_002460556.2	ornithine decarboxylase	GO:0004586,GO:0033387	ornithine decarboxylase activity|putrescine biosynthetic process from ornithine	ko00330,ko00480	Arginine and proline metabolism|Glutathione metabolism
LOC8054998	61.2826	36.425	86.1401	2.36486	1.24175	0.0045165	0.0494027	Up	0.314873	0.341396	0.156176	0.852098	0.458087	0.542651	GeneID:8054998,Genbank:XM_002462728.2	cation/H(+) antiporter 15	GO:0006813,GO:0006885,GO:0012505,GO:0015299,GO:0016021	potassium ion transport|regulation of pH|endomembrane system|solute:proton antiporter activity|integral component of membrane
LOC8054999	92.9062	57.441	128.371	2.23484	1.16017	0.000202601	0.00414171	Up	1.67995	1.02002	1.43167	3.48416	3.05506	2.30053	GeneID:8054999,Genbank:XM_021453685.1	auxin-responsive protein SAUR36
LOC8055004	22.4512	12.826	32.0763	2.50089	1.32244	0.0320439	0.203336	Up	0.609385	0.559068	0.760916	1.9188	1.22754	1.47379	GeneID:8055004,Genbank:XM_002460559.1	auxin-responsive protein SAUR36	GO:0005737,GO:0007275,GO:0009734,GO:0009926,GO:0046621,GO:2000012	cytoplasm|multicellular organism development|auxin-activated signaling pathway|auxin polar transport|negative regulation of organ growth|regulation of auxin polar transport
LOC8055005	78.9165	46.6784	111.155	2.38129	1.25174	0.00016491	0.00346363	Up	1.26601	1.16546	1.13901	3.49555	2.08509	2.57848	GeneID:8055005,Genbank:XM_002462735.2	auxin-responsive protein SAUR36	GO:0005737,GO:0007275,GO:0009734,GO:0009926,GO:0046621,GO:2000012	cytoplasm|multicellular organism development|auxin-activated signaling pathway|auxin polar transport|negative regulation of organ growth|regulation of auxin polar transport
LOC8055026	71.3062	45.0016	97.6108	2.16905	1.11707	0.00160053	0.0219738	Up	0.65791	0.480405	0.803694	1.27783	1.53828	1.21014	GeneID:8055026,Genbank:XM_021461788.1	uncharacterized LOC8055026%2C transcript variant X2
LOC8055029	86.2635	124.613	47.9141	0.384504	-1.37893	1.84192e-05	0.000538621	Down	2.87454	2.48104	2.18725	0.580586	0.949199	1.24863	GeneID:8055029,Genbank:XM_002450753.2	leucine-rich repeat protein 1	GO:0004674,GO:0005102,GO:0005524,GO:0005886,GO:0007165,GO:0016021	protein serine/threonine kinase activity|signaling receptor binding|ATP binding|plasma membrane|signal transduction|integral component of membrane
LOC8055091	30.2005	13.5544	46.8466	3.45618	1.78918	0.000975299	0.0148195	Up	0.244489	0.185559	0.0992175	0.462862	0.680259	0.614948	GeneID:8055091,Genbank:XM_002464787.2	acyl transferase 1	GO:0006952,GO:0016747	defense response|transferase activity, transferring acyl groups other than amino-acyl groups
LOC8055177	559.396	370.418	748.374	2.02035	1.01461	6.95415e-11	7.57799e-09	Up	2.30971	2.59841	1.94393	4.52583	4.32663	4.45295	GeneID:8055177,Genbank:XM_002445858.2	probable lipoxygenase 8%2C chloroplastic	GO:0009507,GO:0016165,GO:0031408,GO:0046872	chloroplast|linoleate 13S-lipoxygenase activity|oxylipin biosynthetic process|metal ion binding	ko00591,ko00592	Linoleic acid metabolism|alpha-Linolenic acid metabolism
LOC8055212	19.2767	10.4689	28.0845	2.68265	1.42366	0.0385178	0.23024	Up	0.211418	0.0916907	0.171593	0.201929	0.584398	0.428366	GeneID:8055212,Genbank:XM_002444764.2	small heat shock protein%2C chloroplastic	GO:0009507	chloroplast	ko04141	Protein processing in endoplasmic reticulum
LOC8055220	7576.43	4107.71	11045.1	2.68888	1.42701	1.08024e-21	4.53773e-19	Up	65.1663	52.7435	67.6997	177.333	140.734	159.764	GeneID:8055220,Genbank:XM_002444773.2	tricin synthase 1	GO:0005634,GO:0008171,GO:0008757,GO:0032259,GO:0046872	nucleus|O-methyltransferase activity|S-adenosylmethionine-dependent methyltransferase activity|methylation|metal ion binding
LOC8055230	46.2222	22.1276	70.3167	3.17778	1.66802	0.00625652	0.0627571	Up	0.0749537	0.102939	0.177435	0.439764	0.463442	0.178052	GeneID:8055230,Genbank:XM_002445911.2	probable LRR receptor-like serine/threonine-protein kinase At4g26540
LOC8055251	21.5003	40.1959	2.8046	0.0697733	-3.84118	0.00136273	0.0193095	Down	3.8894	0.744181	2.78537	0	0.312046	0.17983	GeneID:8055251,Genbank:XM_002456445.2	non-specific lipid transfer protein-like 1
LOC8055253	766.608	1290.4	242.813	0.188169	-2.4099	1.09564e-11	1.35236e-09	Down	24.5209	15.2092	25.1312	3.72878	4.19759	3.73673	GeneID:8055253,Genbank:XM_002456447.2	uncharacterized LOC8055253	GO:0004842,GO:0005737,GO:0019005,GO:0031146	ubiquitin-protein transferase activity|cytoplasm|SCF ubiquitin ligase complex|SCF-dependent proteasomal ubiquitin-dependent protein catabolic process
LOC8055257	216.831	143.526	290.137	2.02149	1.01542	1.824e-06	7.39788e-05	Up	1.5769	2.5423	2.1702	4.64467	3.78531	3.79383	GeneID:8055257,Genbank:XM_021455622.1	basic leucine zipper 23%2C transcript variant X1
LOC8055370	3207.48	1911.23	4503.72	2.35646	1.23662	2.83253e-12	3.8223e-10	Up	28.6336	22.9424	28.1004	69.9361	53.2815	56.6385	GeneID:8055370,Genbank:XM_002445931.2	DNA-3-methyladenine glycosylase			ko03410	Base excision repair
LOC8055467	3.26206	6.52411	0	0	#NAME?	0.0225064	0.159325	Down	0.102414	0	0.168843	0	0	0	GeneID:8055467,Genbank:XM_021462755.1	peroxidase 2%2C transcript variant X1
LOC8055468	29.1341	54.2701	3.99802	0.073669	-3.7628	0.0365493	0.222508	Down	1.60733	0.460885	0.242583	0.149531	0.0144942	0	GeneID:8055468,Genbank:XM_002448780.2	peroxidase 57%2C transcript variant X1	GO:0004601,GO:0005576,GO:0006979,GO:0020037,GO:0042744,GO:0046872	peroxidase activity|extracellular region|response to oxidative stress|heme binding|hydrogen peroxide catabolic process|metal ion binding	ko00940	Phenylpropanoid biosynthesis
LOC8055488	742.926	332.739	1153.11	3.46551	1.79307	3.80818e-13	5.73297e-11	Up	4.36079	2.49103	5.09178	15.5791	11.4877	12.4481	GeneID:8055488,Genbank:XM_002441625.2	protein trichome birefringence-like 34	GO:0000139,GO:0005794,GO:0016021,GO:0016413,GO:0045492,GO:1990538	Golgi membrane|Golgi apparatus|integral component of membrane|O-acetyltransferase activity|xylan biosynthetic process|xylan O-acetyltransferase activity
LOC8055526	3.64503	7.29006	0	0	#NAME?	0.0120533	0.101755	Down	0.208511	0.09043	0.190388	0	0	0	GeneID:8055526,Genbank:XM_002460019.2	probable glutathione S-transferase GSTU1	GO:0004364,GO:0005737,GO:0006749	glutathione transferase activity|cytoplasm|glutathione metabolic process	ko00982,ko00480,ko00980	Drug metabolism - cytochrome P450|Glutathione metabolism|Metabolism of xenobiotics by cytochrome P450
LOC8055590	1291.33	1755.39	827.28	0.47128	-1.08534	0.0246868	0.169329	Down	38.2013	39.5654	18.9053	8.88958	14.6039	20.3073	GeneID:8055590,Genbank:XM_002460083.2	uncharacterized LOC8055590
LOC8055631	167.447	91.0059	243.888	2.67992	1.42219	1.49062e-06	6.20156e-05	Up	1.46966	1.02221	1.56135	2.69577	3.49459	4.18474	GeneID:8055631,Genbank:XM_002467430.2	cyclin-P4-1	GO:0000079,GO:0007049,GO:0019901,GO:0051301	regulation of cyclin-dependent protein serine/threonine kinase activity|cell cycle|protein kinase binding|cell division
LOC8055660	391.521	214.494	568.547	2.65064	1.40634	2.01677e-11	2.40939e-09	Up	3.74069	2.39002	5.40459	10.7662	9.05595	9.34569	GeneID:8055660,Genbank:XM_002464898.2	expansin-B3
LOC8055687	2029.7	2799.93	1259.47	0.44982	-1.15258	0.0286537	0.188022	Down	79.7775	58.2994	30.732	18.8889	25.3913	28.6604	GeneID:8055687,Genbank:XM_002463032.2	alpha-amylase/trypsin inhibitor	GO:0006508,GO:0031640,GO:0044130,GO:0050832,GO:0051841,GO:0090501	proteolysis|killing of cells of other organism|negative regulation of growth of symbiont in host|defense response to fungus|positive regulation by host of cytolysis of symbiont cells|RNA phosphodiester bond hydrolysis
LOC8055698	306.615	152.547	460.682	3.01994	1.59452	1.76651e-16	4.22083e-14	Up	1.91461	1.62946	1.48294	5.00357	4.7285	4.83294	GeneID:8055698,Genbank:XM_002439357.2	auxin-responsive protein IAA16	GO:0005634,GO:0006355,GO:0009734	nucleus|regulation of transcription, DNA-templated|auxin-activated signaling pathway	ko04075	Plant hormone signal transduction
LOC8055708	4566.98	2518.14	6615.83	2.62727	1.39356	4.79608e-08	2.83885e-06	Up	43.7363	51.0876	39.9383	137.373	91.1134	111.853	GeneID:8055708,Genbank:XM_002439367.2	acid phosphatase 1	GO:0003993	acid phosphatase activity
LOC8055751	86.3954	118.723	54.0676	0.455409	-1.13477	0.000355207	0.00662206	Down	0.861737	0.844955	1.14795	0.368077	0.523277	0.353392	GeneID:8055751,Genbank:XM_002440747.2	endoglucanase 15	GO:0005576,GO:0008810,GO:0030245,GO:0030246,GO:0071555	extracellular region|cellulase activity|cellulose catabolic process|carbohydrate binding|cell wall organization
LOC8055772	78.4259	121.755	35.0972	0.288262	-1.79455	1.71204e-07	8.84691e-06	Down	0.878249	1.04921	1.24577	0.233008	0.310553	0.332372	GeneID:8055772,Genbank:XM_002462269.2	isoflavone 2'-hydroxylase%2C transcript variant X1	GO:0004497,GO:0005506,GO:0016020,GO:0016705,GO:0020037	monooxygenase activity|iron ion binding|membrane|oxidoreductase activity, acting on paired donors, with incorporation or reduction of molecular oxygen|heme binding
LOC8055800	46.1376	64.1182	28.1569	0.43914	-1.18725	0.0153762	0.122128	Down	1.27948	1.12228	0.539653	0.397217	0.439214	0.406794	GeneID:8055800,Genbank:XM_002460145.2	protein ODORANT1	GO:0001158,GO:0003700,GO:0005634,GO:0030154,GO:0043565,GO:0044212,GO:0045892,GO:1901002,GO:2000652	enhancer sequence-specific DNA binding|DNA-binding transcription factor activity|nucleus|cell differentiation|sequence-specific DNA binding|transcription regulatory region DNA binding|negative regulation of transcription, DNA-templated|positive regulation of response to salt stress|regulation of secondary cell wall biogenesis
LOC8055859	160.718	104.362	217.074	2.08001	1.05659	0.0312405	0.199908	Up	2.69271	2.23568	3.19948	7.84466	3.28219	5.05926	GeneID:8055859,Genbank:XM_002460393.2	uncharacterized LOC8055859
LOC8055863	13.7045	22.1585	5.2505	0.236952	-2.07733	0.0447451	0.253556	Down	0.243807	0.698622	0.282687	0.0356424	0.209018	0.0365018	GeneID:8055863,Genbank:XM_021454722.1	EG45-like domain containing protein%2C transcript variant X2
LOC8055865	590.647	387.937	793.357	2.04506	1.03215	3.8808e-11	4.45249e-09	Up	5.11582	3.49445	4.12102	7.84237	9.1768	7.9135	GeneID:8055865,Genbank:XM_002460399.2	zinc finger protein WIP2	GO:0001709,GO:0003676,GO:0003700,GO:0005634,GO:0006355,GO:0009860,GO:0010468,GO:0010500,GO:0046872,GO:1990058	cell fate determination|nucleic acid binding|DNA-binding transcription factor activity|nucleus|regulation of transcription, DNA-templated|pollen tube growth|regulation of gene expression|transmitting tissue development|metal ion binding|fruit replum development
LOC8055891	1988.7	3085.34	892.063	0.28913	-1.79021	0.000137773	0.00297772	Down	47.4125	34.2863	23.2149	8.11735	10.2445	10.7535	GeneID:8055891,Genbank:XM_002462561.2	probable sarcosine oxidase	GO:0008115,GO:0046653	sarcosine oxidase activity|tetrahydrofolate metabolic process	ko00260,ko00310,ko04146	Glycine, serine and threonine metabolism|Lysine degradation|Peroxisome
LOC8055943	72.376	46.139	98.6131	2.13731	1.09579	0.00179052	0.024087	Up	0.508844	0.447329	1.08829	1.53401	1.33551	1.29715	GeneID:8055943,Genbank:XM_021462739.1	probable WRKY transcription factor 57%2C transcript variant X1
LOC8055981	75.8968	107.225	44.5685	0.415654	-1.26655	0.000169454	0.00354478	Down	1.44691	1.00356	1.2089	0.337508	0.650077	0.468294	GeneID:8055981,Genbank:XM_002446878.2	putative cis-zeatin O-glucosyltransferase	GO:0050502	cis-zeatin O-beta-D-glucosyltransferase activity	ko00908	Zeatin biosynthesis
LOC8056003	127.808	26.6197	228.996	8.60249	3.10475	3.45811e-25	1.83802e-22	Up	0.791825	0.680898	0.858739	6.17509	6.73308	6.29536	GeneID:8056003,Genbank:XM_021454394.1	uncharacterized LOC8056003
LOC8056028	322.466	213.391	431.541	2.0223	1.016	4.59667e-08	2.74577e-06	Up	2.30558	2.93343	2.7926	4.70675	5.05702	5.8188	GeneID:8056028,Genbank:XM_002448165.2	putative GEM-like protein 8
LOC8056029	964.22	641.1	1287.34	2.00802	1.00577	6.85123e-07	3.07114e-05	Up	10.4187	11.8918	9.85381	17.5664	20.1852	24.2387	GeneID:8056029,Genbank:XM_002448166.2	GEM-like protein 4
LOC8056077	972.918	1673.62	272.215	0.16265	-2.62016	0.0130194	0.107861	Down	18.9232	19.445	3.38419	0.891539	1.82411	3.82487	GeneID:8056077,Genbank:XM_002452096.2	anti-sigma-I factor RsgI6	GO:0005576,GO:0005618,GO:0031176,GO:0045493	extracellular region|cell wall|endo-1,4-beta-xylanase activity|xylan catabolic process
LOC8056165	51.9867	80.5193	23.4542	0.291286	-1.77949	1.51052e-05	0.000453749	Down	5.88159	3.37982	5.96709	1.14358	1.86109	1.2328	GeneID:8056165,Genbank:XM_002456781.1	protein 108
LOC8056187	664.639	358.639	970.638	2.70645	1.4364	8.7024e-13	1.25218e-10	Up	3.15398	2.62909	3.98259	9.88234	7.86338	7.5438	GeneID:8056187,Genbank:XM_021452482.1	probable serine/threonine-protein kinase PBL28%2C transcript variant X2
LOC8056231	122.888	194.406	51.3708	0.264246	-1.92005	5.32621e-08	3.13128e-06	Down	2.42346	2.61215	3.8616	0.539771	0.871064	0.836647	GeneID:8056231,Genbank:XM_002460139.2	vacuolar iron transporter 1.2	GO:0005381,GO:0005384,GO:0005774,GO:0006880,GO:0016020,GO:0016021,GO:0030026	iron ion transmembrane transporter activity|manganese ion transmembrane transporter activity|vacuolar membrane|intracellular sequestering of iron ion|membrane|integral component of membrane|cellular manganese ion homeostasis
LOC8056334	196.182	286.849	105.514	0.367839	-1.44285	0.00849577	0.0791925	Down	4.11496	3.6881	1.65733	0.782951	1.28606	1.27859	GeneID:8056334,Genbank:XM_002460810.2	organic cation/carnitine transporter 2	GO:0005524,GO:0006811,GO:0009705,GO:0016021,GO:0022857	ATP binding|ion transport|plant-type vacuole membrane|integral component of membrane|transmembrane transporter activity
LOC8056450	152.003	205.715	98.291	0.477801	-1.06552	2.0209e-05	0.000584154	Down	4.39864	3.80731	3.97507	2.25065	2.07708	1.25899	GeneID:8056450,Genbank:XM_002452999.2	heavy metal-associated isoprenylated plant protein 3
LOC8056546	539.76	242.477	837.042	3.45204	1.78745	6.02022e-22	2.57034e-19	Up	3.83448	4.03784	2.81272	11.2356	10.7908	13.4146	GeneID:8056546,Genbank:XM_002457218.2	peroxidase 25	GO:0004601,GO:0005576,GO:0006979,GO:0020037,GO:0042744,GO:0046872	peroxidase activity|extracellular region|response to oxidative stress|heme binding|hydrogen peroxide catabolic process|metal ion binding	ko00940	Phenylpropanoid biosynthesis
LOC8056547	13.7711	5.42773	22.1145	4.07436	2.02657	0.013233	0.109064	Up	0.0184634	0.0800747	0.224782	0.547936	0.241751	0.464398	GeneID:8056547,Genbank:XM_002457219.2	ocs element-binding factor 1
LOC8056550	9.16313	15.8783	2.44797	0.154171	-2.6974	0.0111072	0.0962012	Down	0.179841	0.584969	0.760231	0.030673	0.163524	0.0314126	GeneID:8056550,Genbank:XM_002457222.2	putative cytochrome c oxidase subunit 5C-4	GO:0005746,GO:0016021	mitochondrial respiratory chain|integral component of membrane
LOC8056557	794.833	396.512	1193.15	3.00913	1.58935	4.47695e-09	3.32187e-07	Up	6.23924	3.8855	8.09712	21.1416	15.4383	15.7709	GeneID:8056557,Genbank:XM_021457538.1	uncharacterized LOC8056557
LOC8056590	215.513	94.0064	337.019	3.58507	1.842	3.33751e-16	7.55845e-14	Up	1.04863	0.447329	1.10748	3.11377	3.02928	2.75645	GeneID:8056590,Genbank:XM_021463069.1	anthocyanin regulatory R-S protein%2C transcript variant X3
LOC8056591	128.127	67.7058	188.548	2.78481	1.47758	8.91676e-05	0.00208463	Up	0.563848	0.546992	0.496776	1.93602	1.21427	1.15074	GeneID:8056591,Genbank:XM_021463064.1	anthocyanin regulatory R-S protein%2C transcript variant X1
LOC8056727	21.8544	36.0934	7.61546	0.210993	-2.24473	0.022421	0.158893	Down	0.724316	0.924942	0.195959	0.0329432	0.122938	0.219293	GeneID:8056727,Genbank:XM_021451772.1	translation initiation factor IF-2%2C transcript variant X2
LOC8056729	273.502	163.155	383.849	2.35267	1.2343	0.00446366	0.0489687	Up	1.48688	0.871631	1.37136	3.84401	1.90183	2.64683	GeneID:8056729,Genbank:XM_002466640.2	endo-1%2C4-beta-xylanase A	GO:0005576,GO:0005618,GO:0031176,GO:0045493	extracellular region|cell wall|endo-1,4-beta-xylanase activity|xylan catabolic process
LOC8056745	25.0202	36.8323	13.2081	0.358601	-1.47955	0.0209568	0.151484	Down	0.914391	0.396566	0.657812	0.170133	0.453506	0.0522705	GeneID:8056745,Genbank:XM_002464064.1	fe(2+) transport protein 2	GO:0005385,GO:0005886,GO:0006826,GO:0016021,GO:0055072,GO:0071577	zinc ion transmembrane transporter activity|plasma membrane|iron ion transport|integral component of membrane|iron ion homeostasis|zinc ion transmembrane transport
LOC8056757	230.895	324.089	137.701	0.424887	-1.23485	0.0410604	0.239771	Down	5.95585	10.5133	5.08836	1.11204	3.16948	4.53352	GeneID:8056757,Genbank:XM_002466664.2	protein P21
LOC8056784	243.718	343.724	143.711	0.4181	-1.25808	4.62301e-08	2.75519e-06	Down	2.15598	2.82893	2.56348	0.871277	0.831595	1.32403	GeneID:8056784,Genbank:XM_002464103.2	cationic amino acid transporter 2%2C vacuolar%2C transcript variant X2	GO:0005773,GO:0005774,GO:0006865,GO:0009705,GO:0016021,GO:0022857,GO:0080144	vacuole|vacuolar membrane|amino acid transport|plant-type vacuole membrane|integral component of membrane|transmembrane transporter activity|amino acid homeostasis
LOC8056902	90.8074	32.5022	149.113	4.58778	2.1978	3.7608e-08	2.28847e-06	Up	0.32182	0.318141	0.345705	1.90819	1.28065	1.15069	GeneID:8056902,Genbank:XM_002445595.2	patatin-like protein 2	GO:0006952,GO:0016042,GO:0016787	defense response|lipid catabolic process|hydrolase activity
LOC8056903	43.8753	19.384	68.3666	3.52695	1.81842	6.71297e-05	0.00163382	Up	0.348295	0.151053	0.223794	0.73661	0.848741	0.851708	GeneID:8056903,Genbank:XM_021464627.1	patatin-like protein 2
LOC8056944	4351.63	2146.38	6556.87	3.05485	1.6111	1.56147e-17	4.28072e-15	Up	23.5766	14.1495	25.6232	70.1549	56.8574	57.8714	GeneID:8056944,Genbank:XM_002447352.2	3%2C9-dihydroxypterocarpan 6A-monooxygenase	GO:0005506,GO:0009813,GO:0016020,GO:0016021,GO:0016709,GO:0020037	iron ion binding|flavonoid biosynthetic process|membrane|integral component of membrane|oxidoreductase activity, acting on paired donors, with incorporation or reduction of molecular oxygen, NAD(P)H as one donor, and incorporation of one atom of oxygen|heme binding
LOC8056973	39.6784	18.466	60.8909	3.29746	1.72136	0.000221426	0.00446003	Up	0.160545	0.551215	0.0678661	0.670858	0.875871	0.953433	GeneID:8056973,Genbank:XM_002449569.2	bisdemethoxycurcumin synthase	GO:0009813,GO:0042802,GO:0102452	flavonoid biosynthetic process|identical protein binding|bisdemethoxycurcumin synthase activity
LOC8056974	98.8751	52.9039	144.846	2.73791	1.45307	1.34697e-06	5.64905e-05	Up	0.578457	0.873138	0.460288	1.69463	1.81925	1.53341	GeneID:8056974,Genbank:XM_002449570.2	bisdemethoxycurcumin synthase	GO:0009813,GO:0042802,GO:0102452	flavonoid biosynthetic process|identical protein binding|bisdemethoxycurcumin synthase activity
LOC8057000	2341.98	3128.17	1555.8	0.497352	-1.00766	0.00157498	0.0216801	Down	54.3489	35.2129	33.0362	18.5767	20.4745	19.3963	GeneID:8057000,Genbank:XM_002449596.2	E3 ubiquitin-protein ligase BOI	GO:0004842,GO:0005634,GO:0006952,GO:0043067,GO:0043161,GO:0046872	ubiquitin-protein transferase activity|nucleus|defense response|regulation of programmed cell death|proteasome-mediated ubiquitin-dependent protein catabolic process|metal ion binding
LOC8057051	19.9756	9.97728	29.974	3.00423	1.58699	0.0201055	0.147211	Up	0.216941	0.0168011	0.267259	0.333007	0.507236	0.584633	GeneID:8057051,Genbank:XM_002466154.2	galectin-3
LOC8057064	11218.6	7344.21	15092.9	2.05507	1.03919	4.93577e-13	7.30382e-11	Up	83.7607	67.1838	93.75	179.589	157.634	144.139	GeneID:8057064,Genbank:XM_002463602.2	protein trichome birefringence-like 33	GO:0005794,GO:0009834,GO:0016021,GO:0016413,GO:1990538,GO:1990937	Golgi apparatus|plant-type secondary cell wall biogenesis|integral component of membrane|O-acetyltransferase activity|xylan O-acetyltransferase activity|xylan acetylation
LOC8057065	170.729	100.911	240.548	2.38377	1.25325	1.80817e-07	9.2701e-06	Up	0.896302	0.832973	1.23409	2.33985	2.14556	2.27166	GeneID:8057065,Genbank:XM_002463603.2	protein trichome birefringence-like 34	GO:0000139,GO:0005794,GO:0016021,GO:0016413,GO:0045492,GO:1990538	Golgi membrane|Golgi apparatus|integral component of membrane|O-acetyltransferase activity|xylan biosynthetic process|xylan O-acetyltransferase activity
LOC8057142	3858.54	5192.8	2524.28	0.486111	-1.04064	0.00235837	0.0297847	Down	98.5168	108.61	64.5428	30.0939	47.8984	48.9779	GeneID:8057142,Genbank:XM_002449212.2	chitinase 2	GO:0000272,GO:0004568,GO:0006032,GO:0008061	polysaccharide catabolic process|chitinase activity|chitin catabolic process|chitin binding
LOC8057154	688.856	441.785	935.927	2.11851	1.08305	3.78516e-11	4.36198e-09	Up	5.09694	5.01304	5.47259	12.3244	9.98168	9.35655	GeneID:8057154,Genbank:XM_002449233.2	glucuronoxylan 4-O-methyltransferase 2	GO:0000139,GO:0005794,GO:0009834,GO:0016021,GO:0030775,GO:0045491,GO:0045492	Golgi membrane|Golgi apparatus|plant-type secondary cell wall biogenesis|integral component of membrane|glucuronoxylan 4-O-methyltransferase activity|xylan metabolic process|xylan biosynthetic process
LOC8057160	144.31	70.0372	218.583	3.12096	1.64199	0.010482	0.0924032	Up	1.8431	1.11213	0.634138	2.68977	2.60562	5.44205	GeneID:8057160,Genbank:XM_002449235.2	ethylene-responsive transcription factor ERF027	GO:0003677,GO:0003700,GO:0005634,GO:0009873	DNA binding|DNA-binding transcription factor activity|nucleus|ethylene-activated signaling pathway
LOC8057164	60.2369	19.0942	101.38	5.30945	2.40856	1.64611e-09	1.34393e-07	Up	0.0809235	0.230318	0.307875	1.15937	1.0375	0.9541	GeneID:8057164,Genbank:XM_002450530.2	cytochrome P450 84A1	GO:0004497,GO:0005506,GO:0005783,GO:0009699,GO:0009809,GO:0010224,GO:0016020,GO:0016021,GO:0016709,GO:0020037	monooxygenase activity|iron ion binding|endoplasmic reticulum|phenylpropanoid biosynthetic process|lignin biosynthetic process|response to UV-B|membrane|integral component of membrane|oxidoreductase activity, acting on paired donors, with incorporation or reduction of molecular oxygen, NAD(P)H as one donor, and incorporation of one atom of oxygen|heme binding	ko00940	Phenylpropanoid biosynthesis
LOC8057192	539.245	886.773	191.717	0.216196	-2.20959	0.0497705	0.271347	Down	15.0574	7.32664	2.45417	1.87453	1.90307	1.38698	GeneID:8057192,Genbank:XM_002464073.2	globulin-1 S allele	GO:0045735	nutrient reservoir activity
LOC8057198	4565.81	6312.08	2819.55	0.446692	-1.16265	0.00502918	0.0533702	Down	139.61	133.998	75.0062	30.755	58.1461	60.7446	GeneID:8057198,Genbank:XM_002466667.2	alpha-amylase/trypsin inhibitor	GO:0006508,GO:0031640,GO:0044130,GO:0050832,GO:0051841,GO:0090501	proteolysis|killing of cells of other organism|negative regulation of growth of symbiont in host|defense response to fungus|positive regulation by host of cytolysis of symbiont cells|RNA phosphodiester bond hydrolysis
LOC8057215	30.2476	41.4361	19.059	0.459962	-1.12041	0.0335388	0.209781	Down	0.244079	0.347812	0.332529	0.0570917	0.175011	0.175404	GeneID:8057215,Genbank:XM_002466684.2	tankyrase
LOC8057249	2848.95	4457.89	1240.01	0.278162	-1.846	1.21194e-10	1.23296e-08	Down	43.0808	32.9856	50.6848	8.97668	15.9457	8.80349	GeneID:8057249,Genbank:XM_002466718.2	fe(2+) transport protein 2	GO:0005385,GO:0005886,GO:0006826,GO:0016021,GO:0055072,GO:0071577	zinc ion transmembrane transporter activity|plasma membrane|iron ion transport|integral component of membrane|iron ion homeostasis|zinc ion transmembrane transport
LOC8057255	18.1319	31.5545	4.70922	0.149241	-2.74429	0.000240287	0.00477241	Down	0.390133	0.273703	0.500577	0.117423	0.0250402	0.0240509	GeneID:8057255,Genbank:XM_021451704.1	VAN3-binding protein%2C transcript variant X1
LOC8057303	246.847	157.315	336.38	2.13826	1.09644	0.0137486	0.112071	Up	6.25369	4.12453	4.15177	13.802	6.44622	9.544	GeneID:8057303,Genbank:XM_021454621.1	putative lipid-transfer protein DIR1
LOC8057312	19.1046	36.1625	2.04673	0.0565981	-4.1431	0.000335455	0.006308	Down	0.24497	0.385127	0.7953	0.0376031	0.0267293	0.0128366	GeneID:8057312,Genbank:XM_002461819.2	heavy metal-associated isoprenylated plant protein 7	GO:0005886,GO:0030001,GO:0046914,GO:0046916	plasma membrane|metal ion transport|transition metal ion binding|cellular transition metal ion homeostasis
LOC8057321	136.579	206.036	67.1212	0.325774	-1.61806	0.0167497	0.129985	Down	6.5411	4.60985	2.30193	0.481114	1.44973	2.27077	GeneID:8057321,Genbank:XM_002461829.2	transmembrane protein 97
LOC8057342	89.2256	50.4416	128.01	2.53778	1.34357	4.96236e-05	0.00125354	Up	0.580595	0.217328	0.322567	0.820487	1.09354	0.804051	GeneID:8057342,Genbank:XM_002447368.2	heat shock protein 82	GO:0005524,GO:0005737,GO:0006457,GO:0051082	ATP binding|cytoplasm|protein folding|unfolded protein binding	ko04141,ko04151	Protein processing in endoplasmic reticulum|PI3K-Akt signaling pathway
LOC8057400	21.7334	12.5157	30.9511	2.47298	1.30625	0.038823	0.231322	Up	0.115453	0.125179	0.181022	0.343703	0.435183	0.219994	GeneID:8057400,Genbank:XM_002465855.2	putative magnesium transporter MRS2-H	GO:0006811,GO:0016021	ion transport|integral component of membrane
LOC8057466	20.1283	33.7749	6.48175	0.19191	-2.38149	0.0235163	0.16411	Down	1.33755	0.773451	0.294016	0.114064	0.0243239	0.303717	GeneID:8057466,Genbank:XM_002446557.2	uncharacterized LOC8057466	GO:0005576,GO:0010052,GO:0010374,GO:0019901,GO:0090626,GO:2000122	extracellular region|guard cell differentiation|stomatal complex development|protein kinase binding|plant epidermis morphogenesis|negative regulation of stomatal complex development
LOC8057594	24170	32946.6	15393.4	0.467223	-1.09782	3.74345e-08	2.28324e-06	Down	311.789	317.379	308.467	84.2923	153.33	182.012	GeneID:8057594,Genbank:XM_002446899.2	polyphenol oxidase I%2C chloroplastic	GO:0004097,GO:0009543,GO:0046148,GO:0046872	catechol oxidase activity|chloroplast thylakoid lumen|pigment biosynthetic process|metal ion binding	ko00950,ko00350	Isoquinoline alkaloid biosynthesis|Tyrosine metabolism
LOC8057606	791.192	1068.06	514.32	0.481545	-1.05426	0.00011135	0.00250217	Down	8.625	10.8991	10.2161	2.476	5.12806	6.12032	GeneID:8057606,Genbank:XM_002448317.2	cytochrome P450 87A3	GO:0004497,GO:0005506,GO:0007275,GO:0010268,GO:0016021,GO:0016125,GO:0016132,GO:0016705,GO:0020037,GO:0030659,GO:0055114	monooxygenase activity|iron ion binding|multicellular organism development|brassinosteroid homeostasis|integral component of membrane|sterol metabolic process|brassinosteroid biosynthetic process|oxidoreductase activity, acting on paired donors, with incorporation or reduction of molecular oxygen|heme binding|cytoplasmic vesicle membrane|oxidation-reduction process
LOC8057637	10828.6	7070.84	14586.3	2.06288	1.04466	2.85819e-22	1.24065e-19	Up	87.5735	76.5756	99.715	177.176	171.474	172.451	GeneID:8057637,Genbank:XM_002465684.2	alcohol dehydrogenase-like 7	GO:0004022,GO:0005737,GO:0008270	alcohol dehydrogenase (NAD) activity|cytoplasm|zinc ion binding	ko00982,ko00980,ko00680,ko01220,ko00071,ko00626,ko00350,ko01200,ko00830,ko00625,ko00010	Drug metabolism - cytochrome P450|Metabolism of xenobiotics by cytochrome P450|Methane metabolism|Degradation of aromatic compounds|Fatty acid degradation|Naphthalene degradation|Tyrosine metabolism|Carbon metabolism|Retinol metabolism|Chloroalkane and chloroalkene degradation|Glycolysis / Gluconeogenesis
LOC8057657	6157.13	3765.8	8548.47	2.27003	1.18271	9.96981e-27	6.33302e-24	Up	32.9067	25.2554	32.1565	67.5101	62.088	66.6622	GeneID:8057657,Genbank:XM_002468335.2	UDP-glucuronate:xylan alpha-glucuronosyltransferase 2%2C transcript variant X1	GO:0000139,GO:0005794,GO:0009834,GO:0010417,GO:0015020,GO:0016021,GO:0045492,GO:0046872,GO:0071555,GO:0080116	Golgi membrane|Golgi apparatus|plant-type secondary cell wall biogenesis|glucuronoxylan biosynthetic process|glucuronosyltransferase activity|integral component of membrane|xylan biosynthetic process|metal ion binding|cell wall organization|glucuronoxylan glucuronosyltransferase activity
LOC8057684	44.8906	22.8219	66.9593	2.934	1.55287	0.00044791	0.0079845	Up	0.113158	0.184035	0.295209	0.554183	0.617349	0.491307	GeneID:8057684,Genbank:XM_021462810.1	probably inactive receptor-like protein kinase At2g46850
LOC8057742	475.846	300.815	650.876	2.16371	1.11351	5.56328e-09	4.06995e-07	Up	5.30643	2.60025	5.43951	9.49242	8.91807	9.14349	GeneID:8057742,Genbank:XM_002458659.2	protein G1-like7	GO:0003677,GO:0005634,GO:0007275,GO:0009299,GO:0090698	DNA binding|nucleus|multicellular organism development|mRNA transcription|post-embryonic plant morphogenesis
LOC8057807	2014.13	1227.08	2801.19	2.2828	1.19081	2.06258e-09	1.66309e-07	Up	14.0147	9.26239	17.3967	32.0476	25.7936	30.8115	GeneID:8057807,Genbank:XM_002445627.2	protein WALLS ARE THIN 1	GO:0000162,GO:0005774,GO:0005886,GO:0006952,GO:0009705,GO:0009734,GO:0009826,GO:0009834,GO:0009851,GO:0010315,GO:0016021,GO:0022857,GO:0071555,GO:0090355,GO:0090358	tryptophan biosynthetic process|vacuolar membrane|plasma membrane|defense response|plant-type vacuole membrane|auxin-activated signaling pathway|unidimensional cell growth|plant-type secondary cell wall biogenesis|auxin biosynthetic process|auxin efflux|integral component of membrane|transmembrane transporter activity|cell wall organization|positive regulation of auxin metabolic process|positive …
LOC8057845	373.84	237.986	509.694	2.1417	1.09876	6.56743e-10	5.79804e-08	Up	1.51906	1.76466	1.88515	3.29641	3.71454	3.60331	GeneID:8057845,Genbank:XM_002445689.2	beta-galactosidase 11	GO:0004565,GO:0005618,GO:0005773,GO:0005975,GO:0030246,GO:0048046	beta-galactosidase activity|cell wall|vacuole|carbohydrate metabolic process|carbohydrate binding|apoplast
LOC8057857	16.4727	26.9815	5.96377	0.221031	-2.17768	0.00369941	0.0424438	Down	0.403204	0.465372	0.250717	0	0.15611	0.0817863	GeneID:8057857,Genbank:XM_021465827.1	exopolygalacturonase
LOC8057860	8.61997	1.93631	15.3036	7.90349	2.98249	0.00740702	0.0715535	Up	0.0368904	0.0266653	0.0124756	0.276844	0.134173	0.167534	GeneID:8057860,Genbank:XM_021465723.1	serpin-Z2A
LOC8057886	1726.71	1147.88	2305.54	2.00853	1.00614	4.67537e-16	1.03142e-13	Up	9.91104	7.68141	9.87354	19.1324	16.0951	17.585	GeneID:8057886,Genbank:XM_002436716.2	probable auxin efflux carrier component 1c	GO:0005783,GO:0005886,GO:0009734,GO:0009926,GO:0010252,GO:0010315,GO:0010329,GO:0016021	endoplasmic reticulum|plasma membrane|auxin-activated signaling pathway|auxin polar transport|auxin homeostasis|auxin efflux|auxin efflux transmembrane transporter activity|integral component of membrane
LOC8057898	50.2369	67.5915	32.8823	0.486486	-1.03953	0.0456087	0.256441	Down	0.69272	0.49816	0.337053	0.0868026	0.262232	0.36299	GeneID:8057898,Genbank:XM_002445837.2	probable L-type lectin-domain containing receptor kinase S.5			ko04064	NF-kappa B signaling pathway
LOC8057909	1325.43	1821.7	829.172	0.455164	-1.13554	0.00747014	0.0719765	Down	42.8597	43.0599	22.2418	12.9885	14.4987	19.855	GeneID:8057909,Genbank:XM_002461827.2	CASP-like protein 1D1	GO:0005886,GO:0016021	plasma membrane|integral component of membrane
LOC8057965	47.9612	26.4919	69.4306	2.62082	1.39002	0.00105751	0.0157381	Up	0.320964	0.442909	0.473644	1.0003	1.20982	0.902095	GeneID:8057965,Genbank:XM_002461883.2	expansin-B11
LOC8057991	1942.2	2999.08	885.316	0.295196	-1.76026	0.00486298	0.0519916	Down	30.7639	47.9838	19.5187	10.0337	9.19249	8.78611	GeneID:8057991,Genbank:XM_002445647.2	fatty acyl-CoA reductase 1	GO:0005886,GO:0006629,GO:0009507,GO:0009611,GO:0009651,GO:0010345,GO:0035336,GO:0050062,GO:0080019,GO:0102965	plasma membrane|lipid metabolic process|chloroplast|response to wounding|response to salt stress|suberin biosynthetic process|long-chain fatty-acyl-CoA metabolic process|long-chain-fatty-acyl-CoA reductase activity|fatty-acyl-CoA reductase (alcohol-forming) activity|alcohol-forming fatty acyl-CoA reductase activity	ko00073,ko04146	Cutin, suberine and wax biosynthesis|Peroxisome
LOC8058032	40.4609	55.1367	25.7851	0.467657	-1.09648	0.0157017	0.12387	Down	0.710078	0.98546	0.806849	0.116264	0.635322	0.372085	GeneID:8058032,Genbank:XM_021465502.1	ABSCISIC ACID-INSENSITIVE 5-like protein 5
LOC8058087	5628.63	3716.48	7540.78	2.02901	1.02078	1.82214e-20	6.41296e-18	Up	29.4774	26.6143	23.7056	51.5709	53.9547	49.8614	GeneID:8058087,Genbank:XM_021446971.1	transcription factor UNE10%2C transcript variant X3	GO:0003677,GO:0003700,GO:0005634,GO:0006355,GO:0009506,GO:0009567,GO:0046983	DNA binding|DNA-binding transcription factor activity|nucleus|regulation of transcription, DNA-templated|plasmodesma|double fertilization forming a zygote and endosperm|protein dimerization activity
LOC8058089	1101.81	710.448	1493.17	2.10173	1.07158	6.08311e-10	5.40712e-08	Up	10.0085	12.598	12.9623	27.3017	24.0252	20.4373	GeneID:8058089,Genbank:XM_002464899.2	expansin-B3
LOC8058094	25.2725	9.74049	40.8046	4.18917	2.06666	0.00109037	0.0160711	Up	0.126911	0.0516003	0.321889	0.909109	0.398116	0.681645	GeneID:8058094,Genbank:XM_002464904.2	expansin-B6
LOC8058102	54.0931	86.7941	21.3921	0.246469	-2.02052	0.00378655	0.0431018	Down	1.70031	0.931899	2.59703	0.152967	0.326198	0.744111	GeneID:8058102,Genbank:XM_002467473.2	putative glycine-rich cell wall structural protein 1	GO:0005576,GO:0005783,GO:0009409,GO:0009505,GO:0009506,GO:0009651,GO:0009682,GO:0009707,GO:0009737,GO:0050832	extracellular region|endoplasmic reticulum|response to cold|plant-type cell wall|plasmodesma|response to salt stress|induced systemic resistance|chloroplast outer membrane|response to abscisic acid|defense response to fungus
LOC8058104	4374.87	2586.17	6163.56	2.38328	1.25295	1.31061e-13	2.09409e-11	Up	24.0237	27.8298	16.3185	53.8608	47.3417	55.1594	GeneID:8058104,Genbank:XM_002464914.2	protein NRT1/ PTR FAMILY 6.3	GO:0005886,GO:0006857,GO:0009414,GO:0009635,GO:0009734,GO:0010167,GO:0015112,GO:0015293,GO:0015706,GO:0016021,GO:0042128	plasma membrane|oligopeptide transport|response to water deprivation|response to herbicide|auxin-activated signaling pathway|response to nitrate|nitrate transmembrane transporter activity|symporter activity|nitrate transport|integral component of membrane|nitrate assimilation
LOC8058113	145.341	62.0186	228.664	3.68702	1.88245	0.00065574	0.0108906	Up	2.17544	0.402702	2.74537	8.36186	3.96577	6.31139	GeneID:8058113,Genbank:XM_002464923.2	cortical cell-delineating protein
LOC8058139	990.23	647.363	1333.1	2.05927	1.04213	0.00226694	0.0288705	Up	2.69102	5.16111	4.16302	7.03623	6.51933	10.2149	GeneID:8058139,Genbank:XM_002441959.2	receptor-like protein 12	GO:0005886,GO:0016020,GO:0016021	plasma membrane|membrane|integral component of membrane
LOC8058145	26.6872	38.6443	14.7301	0.381171	-1.39149	0.017026	0.131658	Down	0.256592	0.218053	0.386965	0.00709677	0.211872	0.0944823	GeneID:8058145,Genbank:XM_021465975.1	receptor-like protein 12
LOC8058202	1907.35	1269.02	2545.69	2.00603	1.00434	0.0139684	0.113296	Up	21.6906	14.192	25.3715	52.9806	38.2441	26.3188	GeneID:8058202,Genbank:XM_002455970.2	dihydroflavonol 4-reductase	GO:0009718,GO:0016491,GO:0016616,GO:0045552,GO:0047890,GO:0050662	anthocyanin-containing compound biosynthetic process|oxidoreductase activity|oxidoreductase activity, acting on the CH-OH group of donors, NAD or NADP as acceptor|dihydrokaempferol 4-reductase activity|flavanone 4-reductase activity|coenzyme binding	ko00941	Flavonoid biosynthesis
LOC8058230	1160.38	720.033	1600.72	2.22313	1.15259	0.000119044	0.00262967	Up	9.31451	7.10031	12.2937	25.8161	18.1072	17.1058	GeneID:8058230,Genbank:XM_021455810.1	zinc finger CCCH domain-containing protein 9%2C transcript variant X2
LOC8058428	140.249	189.581	90.9163	0.479564	-1.0602	3.44725e-05	0.000923664	Down	1.90513	1.41421	1.4837	0.614809	0.879795	0.712479	GeneID:8058428,Genbank:XM_002437325.2	transmembrane 9 superfamily member 8	GO:0000139,GO:0005768,GO:0005774,GO:0005794,GO:0005802,GO:0009505,GO:0010008,GO:0016020,GO:0016021,GO:0072657	Golgi membrane|endosome|vacuolar membrane|Golgi apparatus|trans-Golgi network|plant-type cell wall|endosome membrane|membrane|integral component of membrane|protein localization to membrane
LOC8058460	113.91	72.3372	155.484	2.14943	1.10395	0.000105503	0.00239765	Up	1.48345	1.08676	2.09481	3.8362	2.82166	2.92026	GeneID:8058460,Genbank:XM_002438744.2	transmembrane protein 230
LOC8058589	48.1659	19.4588	76.8729	3.95055	1.98205	9.50497e-05	0.00219263	Up	0.180668	0.130591	0.226936	0.906816	0.70404	0.423766	GeneID:8058589,Genbank:XM_002450889.2	geraniol 8-hydroxylase	GO:0005506,GO:0005789,GO:0016021,GO:0016099,GO:0016709,GO:0020037	iron ion binding|endoplasmic reticulum membrane|integral component of membrane|monoterpenoid biosynthetic process|oxidoreductase activity, acting on paired donors, with incorporation or reduction of molecular oxygen, NAD(P)H as one donor, and incorporation of one atom of oxygen|heme binding
LOC8058591	370.72	499.44	242.001	0.484543	-1.0453	4.38648e-09	3.26404e-07	Down	10.3477	9.44184	8.38779	3.49968	4.23159	5.35761	GeneID:8058591,Genbank:XM_002450891.2	uncharacterized LOC8058591
LOC8058640	52.1528	34.5482	69.7574	2.01913	1.01374	0.0119784	0.101386	Up	0.578457	0.6842	0.675786	1.16598	1.3771	1.21246	GeneID:8058640,Genbank:XM_002453886.2	protein SELF-PRUNING	GO:0005634,GO:0005737,GO:0009910,GO:0010228	nucleus|cytoplasm|negative regulation of flower development|vegetative to reproductive phase transition of meristem
LOC8058743	563.549	346.177	780.921	2.25584	1.17367	8.10898e-14	1.40794e-11	Up	3.18466	3.06097	3.30082	6.92316	6.26415	7.4509	GeneID:8058743,Genbank:XM_002464909.2	QWRF motif-containing protein 7	GO:0005737,GO:0005813,GO:0005880,GO:0007098,GO:0008017,GO:0051225	cytoplasm|centrosome|nuclear microtubule|centrosome cycle|microtubule binding|spindle assembly
LOC8058789	37.1495	12.3116	61.9874	5.03487	2.33196	3.24758e-05	0.000879209	Up	0.218956	0.174926	0.0584577	1.03778	0.603557	0.555556	GeneID:8058789,Genbank:XM_002467517.2	NEP1-interacting protein 2	GO:0009535,GO:0016021,GO:0046872	chloroplast thylakoid membrane|integral component of membrane|metal ion binding
LOC8058796	992.557	659.79	1325.32	2.0087	1.00627	1.57641e-13	2.47325e-11	Up	7.76522	6.57279	7.09647	14.8555	13.3729	13.0464	GeneID:8058796,Genbank:XM_002467524.2	uncharacterized LOC8058796
LOC8058852	49.5518	69.6768	29.4268	0.422333	-1.24355	0.00334935	0.0395066	Down	0.608007	0.920818	0.616846	0.365418	0.31591	0.192171	GeneID:8058852,Genbank:XM_002437016.2	transcription factor SPEECHLESS	GO:0003677,GO:0003700,GO:0005634,GO:0006355,GO:0010374,GO:0045893,GO:0046983	DNA binding|DNA-binding transcription factor activity|nucleus|regulation of transcription, DNA-templated|stomatal complex development|positive regulation of transcription, DNA-templated|protein dimerization activity
LOC8058873	294.989	191.321	398.658	2.08372	1.05916	4.19521e-05	0.00108501	Up	3.87997	5.32861	2.92705	6.63791	9.24863	8.46616	GeneID:8058873,Genbank:XM_002438463.2	uncharacterized LOC8058873
LOC8058914	174.878	252.248	97.508	0.386557	-1.37125	0.0247417	0.169572	Down	3.78341	3.12068	1.27947	0.71814	1.09862	1.22576	GeneID:8058914,Genbank:XM_021455748.1	laccase-6
LOC8058960	1023.77	605.173	1442.36	2.38339	1.25301	6.92766e-15	1.32665e-12	Up	6.80491	5.32622	7.42469	15.9981	12.84	15.7508	GeneID:8058960,Genbank:XM_002462569.2	cytochrome b561 and DOMON domain-containing protein At3g25290	GO:0005886,GO:0009506,GO:0016021,GO:0046872,GO:0055114	plasma membrane|plasmodesma|integral component of membrane|metal ion binding|oxidation-reduction process
LOC8058984	121.875	75.2689	168.481	2.23839	1.16246	0.0010147	0.0152581	Up	1.25286	1.7077	1.34371	2.58252	2.57783	4.08911	GeneID:8058984,Genbank:XM_002460459.2	uncharacterized LOC8058984
LOC8058987	78.8705	49.1655	108.575	2.20837	1.14298	0.000583426	0.00990531	Up	1.61635	1.60944	1.97451	4.79343	3.41929	2.80021	GeneID:8058987,Genbank:XM_002460462.2	uncharacterized LOC8058987
LOC8059085	1024.28	655.537	1393.01	2.12499	1.08746	0.000966989	0.0147363	Up	6.49064	9.54981	8.74402	12.5583	16.5378	21.4228	GeneID:8059085,Genbank:XM_002453623.2	GDSL esterase/lipase At5g45910	GO:0005576,GO:0016042,GO:0016788	extracellular region|lipid catabolic process|hydrolase activity, acting on ester bonds
LOC8059171	60.7738	32.121	89.4266	2.78406	1.47719	9.98523e-05	0.00229267	Up	0.450268	0.544527	0.79064	2.02033	1.36052	1.37936	GeneID:8059171,Genbank:XM_002456193.2	uncharacterized LOC8059171	GO:0009611,GO:0009617,GO:0009753,GO:0016021,GO:0042742	response to wounding|response to bacterium|response to jasmonic acid|integral component of membrane|defense response to bacterium
LOC8059197	13.6777	21.1708	6.1845	0.292124	-1.77535	0.0316115	0.201787	Down	0.351979	0.355309	0.110823	0.0372615	0.0397296	0.152639	GeneID:8059197,Genbank:XM_002456219.2	transcription factor MYB58	GO:0003700,GO:0005634,GO:0007275,GO:0009737,GO:0009739,GO:0009751,GO:0009753,GO:0009785,GO:0030154,GO:0043565,GO:0044212	DNA-binding transcription factor activity|nucleus|multicellular organism development|response to abscisic acid|response to gibberellin|response to salicylic acid|response to jasmonic acid|blue light signaling pathway|cell differentiation|sequence-specific DNA binding|transcription regulatory region DNA binding
LOC8059200	392.263	614.883	169.644	0.275896	-1.8578	0.000600357	0.0101202	Down	23.8507	10.7473	15.7439	2.60763	4.44856	6.19555	GeneID:8059200,Genbank:XM_002456222.2	uncharacterized LOC8059200
LOC8059202	355.807	595.105	116.509	0.195779	-2.3527	7.19735e-06	0.000238483	Down	5.67069	2.72234	4.14358	0.301892	1.02289	1.01683	GeneID:8059202,Genbank:XM_002458376.2	elongation factor 2	GO:0003729,GO:0003746,GO:0003924,GO:0005507,GO:0005525,GO:0005730,GO:0005774,GO:0005829,GO:0005886,GO:0006414,GO:0009409,GO:0009506,GO:0009507,GO:0009631,GO:0009735,GO:0016020,GO:0048046	mRNA binding|translation elongation factor activity|GTPase activity|copper ion binding|GTP binding|nucleolus|vacuolar membrane|cytosol|plasma membrane|translational elongation|response to cold|plasmodesma|chloroplast|cold acclimation|response to cytokinin|membrane|apoplast	ko04152	AMPK signaling pathway
LOC8059232	700.775	404.076	997.473	2.46853	1.30365	0.000193734	0.00398863	Up	4.69126	3.97342	4.63449	13.3413	10.9207	7.22951	GeneID:8059232,Genbank:XM_021451901.1	anthocyanidin 3-O-glucoside 6''-O-acyltransferase
LOC8059237	1543.59	903.856	2183.32	2.41556	1.27236	2.54504e-18	7.28384e-16	Up	6.0616	5.56001	7.17578	16.3602	13.1006	14.0234	GeneID:8059237,Genbank:XM_021455129.1	uncharacterized LOC8059237%2C transcript variant X1
LOC8059331	18.5003	8.73547	28.2651	3.23567	1.69406	0.0218771	0.156015	Up	0.147659	0.0177885	0.299611	0.554052	0.23272	0.636187	GeneID:8059331,Genbank:XM_002467143.2	uncharacterized LOC8059331	GO:0000302,GO:0005737,GO:0006457,GO:0009408,GO:0009651,GO:0042542,GO:0043621,GO:0051082,GO:0051259	response to reactive oxygen species|cytoplasm|protein folding|response to heat|response to salt stress|response to hydrogen peroxide|protein self-association|unfolded protein binding|protein complex oligomerization
LOC8059337	17.024	31.9845	2.06357	0.0645179	-3.95416	0.001249	0.0179203	Down	0.454038	0.809887	0.22289	0	0	0.0920977	GeneID:8059337,Genbank:XM_002450904.2	thiol protease SEN102	GO:0005788,GO:0008234	endoplasmic reticulum lumen|cysteine-type peptidase activity
LOC8059342	468.13	306.544	629.717	2.05425	1.03861	6.01304e-05	0.00148439	Up	4.51895	3.15505	3.54268	9.15543	6.8109	6.12321	GeneID:8059342,Genbank:XM_002450907.2	probable aminotransferase TAT2	GO:0006520,GO:0009058,GO:0030170,GO:0033855	cellular amino acid metabolic process|biosynthetic process|pyridoxal phosphate binding|nicotianamine aminotransferase activity	ko00400,ko00130,ko00950,ko00350,ko01230,ko00401,ko00960,ko00270,ko00360	Phenylalanine, tyrosine and tryptophan biosynthesis|Ubiquinone and other terpenoid-quinone biosynthesis|Isoquinoline alkaloid biosynthesis|Tyrosine metabolism|Biosynthesis of amino acids|Novobiocin biosynthesis|Tropane, piperidine and pyridine alkaloid biosynthesis|Cysteine and methionine metabolism|Phenylalanine metabolism
LOC8059357	194.137	261.779	126.494	0.483207	-1.04929	0.0194724	0.143992	Down	1.62458	1.11105	0.752252	0.447594	0.68632	0.484579	GeneID:8059357,Genbank:XM_002456792.2	leucine-rich repeat receptor protein kinase MSP1	GO:0004672,GO:0004674,GO:0005524,GO:0005886,GO:0009506,GO:0009554,GO:0009556,GO:0016021,GO:0046777,GO:0048658	protein kinase activity|protein serine/threonine kinase activity|ATP binding|plasma membrane|plasmodesma|megasporogenesis|microsporogenesis|integral component of membrane|protein autophosphorylation|anther wall tapetum development
LOC8059362	73.179	126.133	20.2247	0.160344	-2.64076	1.29125e-12	1.8178e-10	Down	1.35016	0.925035	1.07566	0.144101	0.126532	0.243065	GeneID:8059362,Genbank:XM_021455890.1	protein DETOXIFICATION 42
LOC8059419	19.5109	11.2367	27.7852	2.47272	1.3061	0.0499051	0.271625	Up	0.170341	0.18469	0.259226	0.435792	0.427485	0.589115	GeneID:8059419,Genbank:XM_002459003.2	probable esterase PIR7A	GO:0052689	carboxylic ester hydrolase activity
LOC8059495	4071.89	2468.55	5675.24	2.29902	1.20102	7.27999e-19	2.25714e-16	Up	35.7178	53.5112	49.6787	98.3647	98.7368	109.495	GeneID:8059495,Genbank:XM_002465954.2	remorin
LOC8059536	313.848	433.843	193.853	0.446829	-1.16221	0.000484268	0.00848169	Down	6.27833	3.72126	6.68505	2.77799	2.54445	1.80474	GeneID:8059536,Genbank:XM_002468648.2	expansin-B7
LOC8059552	22.8384	40.0803	5.5965	0.139632	-2.8403	1.84269e-05	0.000538621	Down	0.462822	0.423093	0.276206	0.00928675	0.0990188	0.0475533	GeneID:8059552,Genbank:XM_002463872.2	protein NRT1/ PTR FAMILY 2.12	GO:0005886,GO:0015333,GO:0015706,GO:0016021,GO:0035673,GO:0042128,GO:0080054,GO:1904680	plasma membrane|peptide:proton symporter activity|nitrate transport|integral component of membrane|oligopeptide transmembrane transporter activity|nitrate assimilation|low-affinity nitrate transmembrane transporter activity|peptide transmembrane transporter activity
LOC8059553	3284.45	1991.35	4577.55	2.29872	1.20083	1.26558e-25	7.32461e-23	Up	8.06292	7.43611	6.88685	16.9514	15.4687	16.9479	GeneID:8059553,Genbank:XM_021465342.1	myosin-12%2C transcript variant X2
LOC8059554	25.5822	14.7633	36.4011	2.46565	1.30197	0.0249489	0.170498	Up	0.109698	0.128849	0.194762	0.346129	0.389005	0.287411	GeneID:8059554,Genbank:XM_021452961.1	benzoate O-methyltransferase%2C transcript variant X4
LOC8059612	954.952	628.861	1281.04	2.03708	1.02651	8.07788e-14	1.40794e-11	Up	5.591	5.93361	6.82706	11.8716	11.8234	12.1292	GeneID:8059612,Genbank:XM_021460355.1	heparan-alpha-glucosaminide N-acetyltransferase%2C transcript variant X2
LOC8059624	11087.3	6400.73	15773.8	2.46438	1.30122	0.000201765	0.00412787	Up	99.3038	104.772	120.236	328.81	259.626	178.551	GeneID:8059624,Genbank:XM_002453884.2	copper transport protein ATX1%2C transcript variant X2	GO:0006825,GO:0006878,GO:0009507,GO:0009651,GO:0016531,GO:0019904,GO:0046686,GO:0048046	copper ion transport|cellular copper ion homeostasis|chloroplast|response to salt stress|copper chaperone activity|protein domain specific binding|response to cadmium ion|apoplast
LOC8059733	549.767	335.307	764.228	2.27919	1.18852	7.06709e-14	1.24362e-11	Up	3.40743	3.15653	3.49496	7.23258	7.57887	7.16169	GeneID:8059733,Genbank:XM_002461860.2	probable indole-3-pyruvate monooxygenase YUCCA5%2C transcript variant X2	GO:0004497,GO:0004499,GO:0009851,GO:0050660,GO:0050661,GO:0103075	monooxygenase activity|N,N-dimethylaniline monooxygenase activity|auxin biosynthetic process|flavin adenine dinucleotide binding|NADP binding|indole-3-pyruvate monooxygenase activity	ko00380	Tryptophan metabolism
LOC8059790	72.1294	102.576	41.6829	0.406362	-1.29916	0.000846682	0.0132677	Down	2.13339	2.91945	1.72312	0.614684	0.926599	1.10706	GeneID:8059790,Genbank:XM_002465710.2	protein LURP-one-related 6
LOC8059829	576.828	858.411	295.244	0.343943	-1.53976	6.91813e-13	1.00657e-10	Down	11.636	15.3754	15.1025	3.85937	4.61684	5.4145	GeneID:8059829,Genbank:XM_002465754.2	uncharacterized LOC8059829%2C transcript variant X1
LOC8059865	207.496	63.2601	351.732	5.56008	2.47511	0.000234897	0.00468443	Up	0.851917	0.433849	1.34883	7.00082	3.30975	3.65244	GeneID:8059865,Genbank:XM_002459214.2	protein TsetseEP
LOC8059887	26.0243	51.694	0.354563	0.00685889	-7.18781	0.00486159	0.0519916	Down	0.193133	1.16824	0.299068	0	0.0110912	0	GeneID:8059887,Genbank:XM_002461337.2	2-hydroxyisoflavanone dehydratase	GO:0009717,GO:0009813,GO:0033987,GO:0046287,GO:0052689	isoflavonoid biosynthetic process|flavonoid biosynthetic process|2-hydroxyisoflavanone dehydratase activity|isoflavonoid metabolic process|carboxylic ester hydrolase activity
LOC8059888	8.60458	16.8779	0.331224	0.0196246	-5.67119	0.0452018	0.254873	Down	0.0434711	0.435979	0.099232	0.0111214	0	0	GeneID:8059888,Genbank:XM_002459249.2	O-acyltransferase WSD1	GO:0004144,GO:0005783,GO:0005789,GO:0005886,GO:0010025,GO:0016021,GO:0019432,GO:0047196,GO:0102966,GO:0103095	diacylglycerol O-acyltransferase activity|endoplasmic reticulum|endoplasmic reticulum membrane|plasma membrane|wax biosynthetic process|integral component of membrane|triglyceride biosynthetic process|long-chain-alcohol O-fatty-acyltransferase activity|arachidoyl-CoA:1-dodecanol O-acyltransferase activity|wax ester synthase activity
LOC8059898	2991.58	1801.08	4182.07	2.32197	1.21535	2.16063e-06	8.57798e-05	Up	28.0893	25.0635	25.6701	46.9622	57.273	71.075	GeneID:8059898,Genbank:XM_002459253.2	bZIP transcription factor 60
LOC8059916	628.025	207.888	1048.16	5.04195	2.33398	2.03942e-11	2.42533e-09	Up	3.45279	0.676692	2.62469	10.4559	8.9188	13.0079	GeneID:8059916,Genbank:XM_021452203.1	homeobox protein rough sheath 1%2C transcript variant X1
LOC8059942	49.5241	74.4479	24.6003	0.330436	-1.59756	0.000125955	0.00275892	Down	4.39088	2.60925	3.08403	0.432054	1.33595	1.41591	GeneID:8059942,Genbank:XM_002466465.2	uncharacterized LOC8059942
LOC8059947	111.154	160.164	62.1443	0.388004	-1.36586	2.45756e-06	9.48217e-05	Down	0.530795	0.599344	0.477969	0.215345	0.23989	0.14483	GeneID:8059947,Genbank:XM_021451906.1	protein MIZU-KUSSEI 1
LOC8059967	151.305	54.2632	248.346	4.5767	2.19431	1.19995e-16	3.00496e-14	Up	1.02933	0.291692	0.723888	3.08825	2.73125	3.10142	GeneID:8059967,Genbank:XM_021455994.1	homeobox protein knotted-1-like 7%2C transcript variant X2
LOC8059970	27.494	44.1047	10.8834	0.246762	-2.01881	0.000524596	0.00907813	Down	0.591881	1.09095	1.10089	0.363417	0.215272	0.0827065	GeneID:8059970,Genbank:XM_002463909.2	EPIDERMAL PATTERNING FACTOR-like protein 2
LOC8059988	601.512	389.367	813.658	2.0897	1.06329	2.29198e-07	1.14135e-05	Up	5.62602	5.47959	5.88747	13.3687	9.23032	11.4496	GeneID:8059988,Genbank:XM_002466511.2	transcription factor MYB52	GO:0003677,GO:0003700,GO:0005634,GO:0044212,GO:0071555,GO:2000652	DNA binding|DNA-binding transcription factor activity|nucleus|transcription regulatory region DNA binding|cell wall organization|regulation of secondary cell wall biogenesis
LOC8059998	597.052	207.129	986.976	4.76503	2.25249	3.24598e-44	9.39316e-41	Up	1.56059	1.73478	1.93512	8.08186	7.98939	7.82241	GeneID:8059998,Genbank:XM_002463937.2	65-kDa microtubule-associated protein 6	GO:0000226,GO:0005634,GO:0005739,GO:0005874,GO:0007049,GO:0008017,GO:0009524,GO:0009536,GO:0009574,GO:0051301	microtubule cytoskeleton organization|nucleus|mitochondrion|microtubule|cell cycle|microtubule binding|phragmoplast|plastid|preprophase band|cell division
LOC8060006	120.976	73.6319	168.319	2.28595	1.1928	1.98472e-05	0.000575613	Up	1.44451	0.701524	1.41972	2.77168	2.15078	2.85427	GeneID:8060006,Genbank:XM_002466520.2	probable transmembrane ascorbate ferrireductase 3	GO:0016021,GO:0016491,GO:0046872	integral component of membrane|oxidoreductase activity|metal ion binding
LOC8060023	27.9151	16.2442	39.586	2.43693	1.28507	0.0207191	0.150148	Up	0.100983	0.0860271	0.190266	0.383833	0.259721	0.234341	GeneID:8060023,Genbank:XM_002449284.2	histone H3.v1%2C transcript variant X1
LOC8060069	277.331	370.833	183.829	0.49572	-1.0124	0.0498193	0.271442	Down	11.501	8.65201	6.98237	0.421173	6.58638	5.87085	GeneID:8060069,Genbank:XM_002449330.2	dirigent protein 21	GO:0005576,GO:0005618	extracellular region|cell wall
LOC8060076	193.791	81.039	306.543	3.78267	1.9194	0.000248667	0.00491745	Up	0.865242	0.642552	1.58729	5.21558	2.58654	3.36628	GeneID:8060076,Genbank:XM_002450616.2	chalcone synthase%2C transcript variant X1	GO:0009813,GO:0016210	flavonoid biosynthetic process|naringenin-chalcone synthase activity
LOC8060078	103.979	52.3062	155.653	2.9758	1.57328	1.43132e-07	7.50933e-06	Up	0.801946	0.645111	0.721746	2.2105	1.70771	2.26379	GeneID:8060078,Genbank:XM_002449336.2	1-aminocyclopropane-1-carboxylate oxidase homolog 1	GO:0016491,GO:0046872	oxidoreductase activity|metal ion binding
LOC8060080	5339.47	2200.98	8477.96	3.8519	1.94557	1.63583e-52	6.08623e-49	Up	18.5632	17.971	21.6873	79.2616	66.4176	69.1974	GeneID:8060080,Genbank:XM_002458701.2	laccase-4	GO:0005507,GO:0016722,GO:0046274,GO:0048046,GO:0052716	copper ion binding|oxidoreductase activity, oxidizing metal ions|lignin catabolic process|apoplast|hydroquinone:oxygen oxidoreductase activity
LOC8060081	383.682	133.571	633.793	4.745	2.24641	1.69483e-10	1.66566e-08	Up	1.15112	0.8487	1.962	6.60617	4.45133	6.86196	GeneID:8060081,Genbank:XM_002456577.2	putative laccase-5	GO:0005507,GO:0016722,GO:0046274,GO:0048046,GO:0052716	copper ion binding|oxidoreductase activity, oxidizing metal ions|lignin catabolic process|apoplast|hydroquinone:oxygen oxidoreductase activity
LOC8060162	61.8727	25.8316	97.9139	3.79047	1.92238	0.000484223	0.00848169	Up	0.459333	0.420208	0.305819	0.925417	2.03608	1.3539	GeneID:8060162,Genbank:XM_002448031.2	very-long-chain 3-oxoacyl-CoA reductase 1	GO:0005783,GO:0005789,GO:0009793,GO:0016020,GO:0016021,GO:0018454,GO:0042761,GO:0045703,GO:0102339,GO:0102340,GO:0102341,GO:0102342	endoplasmic reticulum|endoplasmic reticulum membrane|embryo development ending in seed dormancy|membrane|integral component of membrane|acetoacetyl-CoA reductase activity|very long-chain fatty acid biosynthetic process|ketoreductase activity|3-oxo-arachidoyl-CoA reductase activity|3-oxo-behenoyl-CoA reductase activity|3-oxo-lignoceroyl-CoA reductase activity|3-oxo-cerotoyl-CoA reductase activity	ko01212,ko01040,ko00062,ko00140	Fatty acid metabolism|Biosynthesis of unsaturated fatty acids|Fatty acid elongation|Steroid hormone biosynthesis
LOC8060193	1722.08	2579.6	864.565	0.335154	-1.5771	0.0339499	0.211309	Down	61.892	51.5537	16.4271	6.91884	17.6155	17.3499	GeneID:8060193,Genbank:XM_002448062.2	endochitinase A	GO:0000272,GO:0005615,GO:0006032,GO:0006040,GO:0008061,GO:0008843,GO:0016998,GO:0050832	polysaccharide catabolic process|extracellular space|chitin catabolic process|amino sugar metabolic process|chitin binding|endochitinase activity|cell wall macromolecule catabolic process|defense response to fungus	ko00520	Amino sugar and nucleotide sugar metabolism
LOC8060195	1271.37	1838.45	704.287	0.383088	-1.38425	0.0300216	0.19416	Down	23.0205	29.2453	10.4006	4.50546	7.16493	11.451	GeneID:8060195,Genbank:XM_002448064.2	uncharacterized LOC8060195	GO:0000272,GO:0005615,GO:0006032,GO:0006040,GO:0008061,GO:0008843,GO:0016998,GO:0050832	polysaccharide catabolic process|extracellular space|chitin catabolic process|amino sugar metabolic process|chitin binding|endochitinase activity|cell wall macromolecule catabolic process|defense response to fungus	ko00520	Amino sugar and nucleotide sugar metabolism
LOC8060219	1962.06	1110.06	2814.05	2.53505	1.34201	3.68567e-28	2.99968e-25	Up	8.57009	8.11157	8.12825	21.9967	18.4355	19.894	GeneID:8060219,Genbank:XM_002446712.2	filament-like plant protein 7
LOC8060253	33.8506	54.2491	13.4522	0.247971	-2.01176	0.000330057	0.00622447	Down	0.929837	0.512345	1.22172	0.187188	0.299381	0.143776	GeneID:8060253,Genbank:XM_021454421.1	WRKY transcription factor WRKY62%2C transcript variant X2
LOC8060260	167.281	87.6111	246.951	2.81872	1.49504	0.00725452	0.0702628	Up	0.677403	0.463872	0.868106	2.59043	1.04256	1.77855	GeneID:8060260,Genbank:XM_002462347.2	phospholipase D alpha 1	GO:0004630,GO:0005509,GO:0016020,GO:0016042,GO:0046470,GO:0070290	phospholipase D activity|calcium ion binding|membrane|lipid catabolic process|phosphatidylcholine metabolic process|N-acylphosphatidylethanolamine-specific phospholipase D activity	ko00564,ko04024,ko04144,ko00565,ko04072,ko04014,ko04071	Glycerophospholipid metabolism|cAMP signaling pathway|Endocytosis|Ether lipid metabolism|Phospholipase D signaling pathway|Ras signaling pathway|Sphingolipid signaling pathway
LOC8060268	15996.8	8974.15	23019.5	2.56509	1.35901	5.8358e-37	7.99935e-34	Up	53.3613	47.2551	59.5683	143.456	124.627	125.453	GeneID:8060268,Genbank:XM_002460184.2	cellulose synthase A catalytic subunit 9 [UDP-forming]	GO:0005794,GO:0005802,GO:0005886,GO:0009833,GO:0009834,GO:0016021,GO:0016759,GO:0016760,GO:0030244,GO:0046872,GO:0071555	Golgi apparatus|trans-Golgi network|plasma membrane|plant-type primary cell wall biogenesis|plant-type secondary cell wall biogenesis|integral component of membrane|cellulose synthase activity|cellulose synthase (UDP-forming) activity|cellulose biosynthetic process|metal ion binding|cell wall organization
LOC8060272	742.078	1014.73	469.421	0.462605	-1.11215	0.000414661	0.00754678	Down	9.17061	7.15558	12.4949	4.06849	3.58606	5.07397	GeneID:8060272,Genbank:XM_002462359.2	S-adenosylmethionine decarboxylase proenzyme	GO:0004014,GO:0005829,GO:0006557,GO:0006597,GO:0008295	adenosylmethionine decarboxylase activity|cytosol|S-adenosylmethioninamine biosynthetic process|spermine biosynthetic process|spermidine biosynthetic process	ko00330,ko00270	Arginine and proline metabolism|Cysteine and methionine metabolism
LOC8060313	103.412	141.722	65.102	0.459363	-1.12229	0.0396353	0.234498	Down	3.28322	1.33281	2.47848	1.60827	0.56028	0.945827	GeneID:8060313,Genbank:XM_002455459.2	transcription factor JAMYB	GO:0005634,GO:0006952,GO:0043565	nucleus|defense response|sequence-specific DNA binding
LOC8060317	5.56896	0.932052	10.2059	10.9499	3.45284	0.0212522	0.152983	Up	0.0150349	0	0.030507	0.200016	0.0820249	0.189082	GeneID:8060317,Genbank:XM_002457676.2	S-norcoclaurine synthase 1	GO:0009820,GO:0016491,GO:0046872,GO:0050474	alkaloid metabolic process|oxidoreductase activity|metal ion binding|(S)-norcoclaurine synthase activity
LOC8060322	338.622	200.036	477.208	2.38561	1.25436	3.15857e-06	0.000118192	Up	3.34162	1.10778	3.30483	6.01507	5.33803	6.26088	GeneID:8060322,Genbank:XM_002455468.2	homeobox protein knotted-1-like 1	GO:0005634,GO:0006355,GO:0043565	nucleus|regulation of transcription, DNA-templated|sequence-specific DNA binding
LOC8060377	204.483	117.969	290.998	2.46674	1.30261	1.00819e-05	0.000320992	Up	3.00769	1.98686	2.54621	7.52146	5.43338	4.86383	GeneID:8060377,Genbank:XM_002453645.2	probable inactive nicotinamidase At3g16190	GO:0003824	catalytic activity
LOC8060390	111.486	66.4344	156.538	2.35628	1.23651	1.80657e-05	0.000531041	Up	0.928933	0.751628	1.28003	2.39782	2.14819	2.12143	GeneID:8060390,Genbank:XM_002451905.2	probable xyloglucan endotransglucosylase/hydrolase protein 12	GO:0004553,GO:0005618,GO:0005737,GO:0010411,GO:0016762,GO:0042546,GO:0048046,GO:0071555	hydrolase activity, hydrolyzing O-glycosyl compounds|cell wall|cytoplasm|xyloglucan metabolic process|xyloglucan:xyloglucosyl transferase activity|cell wall biogenesis|apoplast|cell wall organization
LOC8060427	1177.19	412.984	1941.39	4.70089	2.23294	2.90799e-42	6.3113e-39	Up	9.87791	11.1767	10.5553	53.9934	44.9389	43.7398	GeneID:8060427,Genbank:XM_002446933.2	protein SPIRAL1-like 4	GO:0010005,GO:0043622	cortical microtubule, transverse to long axis|cortical microtubule organization
LOC8060435	1257.46	654.216	1860.71	2.84418	1.50801	0.00461841	0.0502011	Up	6.79582	7.51071	10.7721	16.2922	18.7137	33.1197	GeneID:8060435,Genbank:XM_002448337.2	protein DMR6-LIKE OXYGENASE 1	GO:0002229,GO:0002239,GO:0009617,GO:0009620,GO:0009751,GO:0010150,GO:0046244,GO:0046872,GO:0051213	defense response to oomycetes|response to oomycetes|response to bacterium|response to fungus|response to salicylic acid|leaf senescence|salicylic acid catabolic process|metal ion binding|dioxygenase activity
LOC8060475	12.2643	3.90911	20.6194	5.27472	2.39909	0.00776023	0.074032	Up	0.121136	0.13134	0.0491589	0.322305	0.370089	0.837886	GeneID:8060475,Genbank:XM_002463835.2	late embryogenesis abundant protein 3
LOC8060476	270.994	102.06	439.928	4.3105	2.10786	3.10286e-24	1.52474e-21	Up	1.86665	1.80346	2.38129	9.09717	8.40914	7.47644	GeneID:8060476,Genbank:XM_002466422.2	uncharacterized LOC8060476
LOC8060501	11.6603	3.17837	20.1422	6.33728	2.66386	0.00424263	0.0471597	Up	0.0575238	0.0178198	0.00833715	0.218647	0.152431	0.137796	GeneID:8060501,Genbank:XM_002466447.2	protein JINGUBANG	GO:0005634,GO:0005737,GO:0009846	nucleus|cytoplasm|pollen germination
LOC8060511	216.081	126.235	305.926	2.42347	1.27707	4.17567e-09	3.13404e-07	Up	1.49876	1.1827	0.899732	3.14008	2.59331	2.60237	GeneID:8060511,Genbank:XM_002463871.2	glycerol-3-phosphate 2-O-acyltransferase 6	GO:0008654,GO:0009908,GO:0010143,GO:0016020,GO:0016021,GO:0016791,GO:0090447,GO:0102419	phospholipid biosynthetic process|flower development|cutin biosynthetic process|membrane|integral component of membrane|phosphatase activity|glycerol-3-phosphate 2-O-acyltransferase activity|sn-2-glycerol-3-phosphate omega-OH-C22:0-CoA acyl transferase activity
LOC8060541	257.89	161.835	353.945	2.18708	1.129	0.00171754	0.0232614	Up	1.5501	1.339	1.52943	2.49273	2.61138	4.14165	GeneID:8060541,Genbank:XM_002463905.2	1-aminocyclopropane-1-carboxylate synthase 1	GO:0009693,GO:0009835,GO:0016847,GO:0030170	ethylene biosynthetic process|fruit ripening|1-aminocyclopropane-1-carboxylate synthase activity|pyridoxal phosphate binding	ko00270	Cysteine and methionine metabolism
LOC8060547	215.062	315.004	115.119	0.365453	-1.45224	0.00919657	0.0840405	Down	8.37122	3.52081	9.51977	3.04255	2.92197	1.5027	GeneID:8060547,Genbank:XM_002466493.2	uncharacterized LOC8060547
LOC8060553	617.765	294.424	941.106	3.19643	1.67646	4.49815e-27	3.00384e-24	Up	3.13152	3.15794	2.6749	9.29239	9.26399	8.95781	GeneID:8060553,Genbank:XM_002444590.2	protein DETOXIFICATION 49	GO:0000139,GO:0005381,GO:0005770,GO:0005794,GO:0006826,GO:0006855,GO:0006970,GO:0009408,GO:0009624,GO:0009646,GO:0009737,GO:0010015,GO:0015238,GO:0015297,GO:0015893,GO:0016021,GO:0017119,GO:0031902,GO:0043226,GO:0055072,GO:1905428	Golgi membrane|iron ion transmembrane transporter activity|late endosome|Golgi apparatus|iron ion transport|drug transmembrane transport|response to osmotic stress|response to heat|response to nematode|response to absence of light|response to abscisic acid|root morphogenesis|drug transmembrane transporter activity|antiporter activity|drug transport|integral component of membrane|Golgi transport c…
LOC8060604	169.364	227.637	111.091	0.488017	-1.035	0.00236193	0.0298034	Down	2.0407	1.78932	2.65547	0.644658	0.822895	1.55287	GeneID:8060604,Genbank:XM_002445762.2	ACT domain-containing protein ACR4	GO:0009506	plasmodesma
LOC8060647	5048.32	1470.9	8625.75	5.86428	2.55195	8.4407e-97	1.09915e-92	Up	28.6484	26.8431	26.6929	163.118	140.094	158.988	GeneID:8060647,Genbank:XM_002463101.2	vegetative cell wall protein gp1
LOC8060773	517.54	306.476	728.603	2.37735	1.24936	1.04385e-08	7.13543e-07	Up	4.03262	4.65396	3.42611	11.089	8.2198	8.38766	GeneID:8060773,Genbank:XM_002457294.2	hydroxycinnamoyltransferase 4	GO:0050734	hydroxycinnamoyltransferase activity	ko00940,ko00945,ko00941	Phenylpropanoid biosynthesis|Stilbenoid, diarylheptanoid and gingerol biosynthesis|Flavonoid biosynthesis
LOC8060797	149.146	95.7739	202.518	2.11454	1.08035	0.0104334	0.0921425	Up	1.46335	4.09049	1.39184	3.95435	5.71318	4.5529	GeneID:8060797,Genbank:XM_021455713.1	very-long-chain (3R)-3-hydroxyacyl-CoA dehydratase PASTICCINO 2A
LOC8060825	113.551	74.0034	153.098	2.0688	1.04879	0.000195268	0.00401069	Up	1.17647	1.02826	0.633324	1.74447	1.86002	2.03815	GeneID:8060825,Genbank:XM_002455180.2	protein SGT1 homolog	GO:0005634,GO:0005737,GO:0006952,GO:0031647,GO:0042742,GO:0050821,GO:0050832	nucleus|cytoplasm|defense response|regulation of protein stability|defense response to bacterium|protein stabilization|defense response to fungus
LOC8060829	58.0334	79.0691	36.9977	0.467916	-1.09568	0.00492793	0.052578	Down	1.1002	0.888572	0.854233	0.597406	0.195993	0.482389	GeneID:8060829,Genbank:XM_021455756.1	putative lipid phosphate phosphatase 3%2C chloroplastic%2C transcript variant X2
LOC8060971	25.2444	14.3234	36.1653	2.52491	1.33623	0.0196297	0.144744	Up	0.125107	0.244161	0.203081	0.550515	0.327617	0.511342	GeneID:8060971,Genbank:XM_002458773.2	dof zinc finger protein DOF5.1	GO:0003677,GO:0003700,GO:0005634,GO:0006355,GO:0046872	DNA binding|DNA-binding transcription factor activity|nucleus|regulation of transcription, DNA-templated|metal ion binding
LOC8061027	114.061	155.768	72.354	0.464499	-1.10625	0.000111674	0.00250728	Down	0.861206	1.37803	1.21899	0.518834	0.507732	0.516785	GeneID:8061027,Genbank:XM_021458743.1	WD repeat-containing protein 44
LOC8061031	26.904	14.762	39.0459	2.64502	1.40328	0.0258456	0.174565	Up	0.194114	0.160944	0.185351	0.373919	0.286556	0.706035	GeneID:8061031,Genbank:XM_002452187.2	RING-H2 finger protein ATL74	GO:0016021,GO:0016567,GO:0016740,GO:0046872	integral component of membrane|protein ubiquitination|transferase activity|metal ion binding
LOC8061173	300.084	428.599	171.569	0.400301	-1.32084	0.00804633	0.0762586	Down	10.8248	7.46542	4.78227	2.0501	3.71051	3.10518	GeneID:8061173,Genbank:XM_002466254.2	stem-specific protein TSJT1
LOC8061182	432.949	170.179	695.72	4.08817	2.03146	8.22561e-31	7.93436e-28	Up	2.21401	1.9228	1.86625	7.16904	7.52372	8.83104	GeneID:8061182,Genbank:XM_002466265.2	cupincin	GO:0004222,GO:0005615,GO:0008270,GO:0019863,GO:0045735,GO:0070207	metalloendopeptidase activity|extracellular space|zinc ion binding|IgE binding|nutrient reservoir activity|protein homotrimerization
LOC8061264	90.1812	59.872	120.49	2.01246	1.00896	0.00138526	0.0195437	Up	0.934475	0.74099	1.00466	1.86975	2.05447	1.24245	GeneID:8061264,Genbank:XM_021445826.1	bidirectional sugar transporter SWEET13	GO:0005887,GO:0051119	integral component of plasma membrane|sugar transmembrane transporter activity
LOC8061265	614.65	408.419	820.88	2.0099	1.00712	4.88483e-11	5.50738e-09	Up	7.21524	5.72299	6.42012	13.4207	11.7607	12.1018	GeneID:8061265,Genbank:XM_002442074.2	bidirectional sugar transporter SWEET13	GO:0005887,GO:0051119	integral component of plasma membrane|sugar transmembrane transporter activity
LOC8061361	184.788	117.976	251.601	2.13266	1.09265	0.00085086	0.0132853	Up	2.03882	0.477014	1.56767	2.88802	2.75148	2.65401	GeneID:8061361,Genbank:XM_002457382.2	zinc finger protein GIS3	GO:0003700,GO:0005634,GO:0006355,GO:0007275,GO:0009736,GO:0009740,GO:0010026,GO:0010090,GO:0019760,GO:0043565,GO:0044212,GO:0046872	DNA-binding transcription factor activity|nucleus|regulation of transcription, DNA-templated|multicellular organism development|cytokinin-activated signaling pathway|gibberellic acid mediated signaling pathway|trichome differentiation|trichome morphogenesis|glucosinolate metabolic process|sequence-specific DNA binding|transcription regulatory region DNA binding|metal ion binding
LOC8061378	134.116	187.754	80.4788	0.42864	-1.22216	3.70143e-06	0.000135775	Down	1.81851	1.68607	1.60355	0.582635	0.741764	0.774796	GeneID:8061378,Genbank:XM_002463438.2	gibberellin 20 oxidase 1-D	GO:0016491,GO:0046872	oxidoreductase activity|metal ion binding	ko00904	Diterpenoid biosynthesis
LOC8061469	597.447	322.59	872.304	2.70406	1.43513	1.74708e-20	6.23302e-18	Up	0.812203	1.04248	0.752135	2.42875	2.31631	2.03651	GeneID:8061469,Genbank:XM_021455090.1	L10-interacting MYB domain-containing protein%2C transcript variant X5
LOC8061529	54.1981	21.5352	86.861	4.03345	2.01201	7.34435e-07	3.2641e-05	Up	0.251777	0.480975	0.0851458	0.822038	1.28203	1.09316	GeneID:8061529,Genbank:XM_002436778.2	3-ketoacyl-CoA synthase 5	GO:0005783,GO:0006633,GO:0009409,GO:0009416,GO:0009922,GO:0016020,GO:0016021,GO:0048868,GO:0102336,GO:0102337,GO:0102338,GO:0102756	endoplasmic reticulum|fatty acid biosynthetic process|response to cold|response to light stimulus|fatty acid elongase activity|membrane|integral component of membrane|pollen tube development|3-oxo-arachidoyl-CoA synthase activity|3-oxo-cerotoyl-CoA synthase activity|3-oxo-lignoceronyl-CoA synthase activity|very-long-chain 3-ketoacyl-CoA synthase activity	ko00062	Fatty acid elongation
LOC8061531	92.0547	44.0468	140.063	3.17986	1.66896	1.00089e-07	5.54622e-06	Up	0.356359	0.679086	0.482053	1.63552	1.41393	1.59573	GeneID:8061531,Genbank:XM_002438155.2	3-ketoacyl-CoA synthase 5	GO:0005783,GO:0005789,GO:0006633,GO:0009409,GO:0009416,GO:0009826,GO:0010025,GO:0016021,GO:0102336,GO:0102337,GO:0102338,GO:0102756	endoplasmic reticulum|endoplasmic reticulum membrane|fatty acid biosynthetic process|response to cold|response to light stimulus|unidimensional cell growth|wax biosynthetic process|integral component of membrane|3-oxo-arachidoyl-CoA synthase activity|3-oxo-cerotoyl-CoA synthase activity|3-oxo-lignoceronyl-CoA synthase activity|very-long-chain 3-ketoacyl-CoA synthase activity	ko00062	Fatty acid elongation
LOC8061587	11.8398	18.1445	5.53505	0.305053	-1.71287	0.0476403	0.264156	Down	0.241335	0.196248	0.443778	0.0771773	0.148121	0.0316152	GeneID:8061587,Genbank:XM_021450441.1	MADS-box transcription factor 30	GO:0000977,GO:0000982,GO:0005634,GO:0007275,GO:0008134,GO:0043565,GO:0044212,GO:0045944,GO:0046983	RNA polymerase II regulatory region sequence-specific DNA binding|transcription factor activity, RNA polymerase II proximal promoter sequence-specific DNA binding|nucleus|multicellular organism development|transcription factor binding|sequence-specific DNA binding|transcription regulatory region DNA binding|positive regulation of transcription by RNA polymerase II|protein dimerization activity
LOC8061597	24.9184	6.06432	43.7725	7.21804	2.85161	4.79461e-06	0.000168289	Up	0.0135631	0.0955859	0.0206403	0.34005	0.258982	0.312714	GeneID:8061597,Genbank:XM_002437386.2	probable potassium transporter 13	GO:0006813,GO:0015079,GO:0016020,GO:0016021	potassium ion transport|potassium ion transmembrane transporter activity|membrane|integral component of membrane
LOC8061727	279.641	443.739	115.543	0.260384	-1.94128	7.46176e-08	4.2431e-06	Down	5.10548	5.41638	3.63897	0.593012	1.09016	1.85334	GeneID:8061727,Genbank:XM_002449659.2	UDP-glycosyltransferase 72B3	GO:0005783,GO:0008194,GO:0043231,GO:0080043,GO:0080044	endoplasmic reticulum|UDP-glycosyltransferase activity|intracellular membrane-bounded organelle|quercetin 3-O-glucosyltransferase activity|quercetin 7-O-glucosyltransferase activity
LOC8061763	125.839	173.735	77.9434	0.448633	-1.15639	9.27833e-05	0.00214414	Down	3.79301	4.90665	5.86511	1.65969	1.76963	2.82371	GeneID:8061763,Genbank:XM_021447994.1	uncharacterized LOC8061763
LOC8061767	1186.75	402.791	1970.71	4.89264	2.29061	1.11529e-11	1.37012e-09	Up	3.62966	2.65756	4.77416	21.6046	13.9593	16.1555	GeneID:8061767,Genbank:XM_002441171.2	putative laccase-11	GO:0005507,GO:0016722,GO:0046274,GO:0048046,GO:0052716	copper ion binding|oxidoreductase activity, oxidizing metal ions|lignin catabolic process|apoplast|hydroquinone:oxygen oxidoreductase activity
LOC8061807	14044.8	19381.5	8707.97	0.449292	-1.15427	0.00045083	0.0080201	Down	386.091	364.093	249.283	85.0482	177.877	168.194	GeneID:8061807,Genbank:XM_002456038.2	acidic endochitinase	GO:0000272,GO:0004568,GO:0006032	polysaccharide catabolic process|chitinase activity|chitin catabolic process	ko00520	Amino sugar and nucleotide sugar metabolism
LOC8061853	19.224	4.42271	34.0252	7.69329	2.9436	6.28605e-05	0.00154156	Up	0.0328419	0.0356083	0.166597	0.537734	0.645022	0.53349	GeneID:8061853,Genbank:XM_021455520.1	protein SPEAR1%2C transcript variant X1
LOC8061877	383.946	565.095	202.798	0.358875	-1.47845	0.00372154	0.0426038	Down	9.56528	6.59309	4.15086	2.16245	2.21984	2.6151	GeneID:8061877,Genbank:XM_002456108.2	D-glycerate 3-kinase%2C chloroplastic	GO:0005524,GO:0005737,GO:0008887,GO:0009507,GO:0009570,GO:0009853,GO:0009854,GO:0009941	ATP binding|cytoplasm|glycerate kinase activity|chloroplast|chloroplast stroma|photorespiration|oxidative photosynthetic carbon pathway|chloroplast envelope	ko00260,ko01200,ko00630,ko00561	Glycine, serine and threonine metabolism|Carbon metabolism|Glyoxylate and dicarboxylate metabolism|Glycerolipid metabolism
LOC8061892	17.0275	8.95083	25.1041	2.80467	1.48783	0.0378404	0.227549	Up	0.330862	0.147713	0.0789817	0.776753	0.297304	0.428336	GeneID:8061892,Genbank:XM_002439580.2	uncharacterized LOC8061892
LOC8061893	62.8775	30.2793	95.4758	3.15317	1.6568	0.000389858	0.00717053	Up	0.188924	0.238977	0.596307	1.27815	1.11086	0.692981	GeneID:8061893,Genbank:XM_002440891.2	protein trichome birefringence-like 33	GO:0005794,GO:0009834,GO:0016021,GO:0016413,GO:1990538,GO:1990937	Golgi apparatus|plant-type secondary cell wall biogenesis|integral component of membrane|O-acetyltransferase activity|xylan O-acetyltransferase activity|xylan acetylation
LOC8061911	947.885	1424.63	471.14	0.33071	-1.59636	4.41356e-10	4.04742e-08	Down	23.5453	18.1198	17.7341	3.87595	6.71738	8.2116	GeneID:8061911,Genbank:XM_002439599.2	E3 ubiquitin-protein ligase EL5	GO:0004842,GO:0005886,GO:0006511,GO:0016021,GO:0016567,GO:0046872,GO:0048364,GO:0051301,GO:0061630	ubiquitin-protein transferase activity|plasma membrane|ubiquitin-dependent protein catabolic process|integral component of membrane|protein ubiquitination|metal ion binding|root development|cell division|ubiquitin protein ligase activity
LOC8061935	1561.89	2282.16	841.63	0.368787	-1.43914	0.000433125	0.00779565	Down	43.5858	41.8222	24.9522	7.47002	13.8475	17.7603	GeneID:8061935,Genbank:XM_002438489.2	peroxidase P7	GO:0004601,GO:0006979,GO:0020037,GO:0042744,GO:0046872	peroxidase activity|response to oxidative stress|heme binding|hydrogen peroxide catabolic process|metal ion binding	ko00940	Phenylpropanoid biosynthesis
LOC8061952	1837.97	904.064	2771.88	3.06603	1.61637	1.87945e-18	5.49981e-16	Up	17.8524	17.9209	18.9945	62.8194	50.3076	47.9631	GeneID:8061952,Genbank:XM_002438506.2	protein FLOWERING LOCUS T	GO:0005634,GO:0005737,GO:0005783,GO:0008429,GO:0009908,GO:0009909,GO:0009911,GO:0010119,GO:0030154,GO:0048573	nucleus|cytoplasm|endoplasmic reticulum|phosphatidylethanolamine binding|flower development|regulation of flower development|positive regulation of flower development|regulation of stomatal movement|cell differentiation|photoperiodism, flowering
LOC8061994	5028.53	3171.97	6885.09	2.17061	1.1181	1.0792e-07	5.89241e-06	Up	35.0888	41.3419	23.8197	79.439	69.7086	60.4655	GeneID:8061994,Genbank:XM_002438548.2	tyrosine N-monooxygenase-like	GO:0004497,GO:0005506,GO:0005789,GO:0010132,GO:0016021,GO:0016705,GO:0020037	monooxygenase activity|iron ion binding|endoplasmic reticulum membrane|dhurrin biosynthetic process|integral component of membrane|oxidoreductase activity, acting on paired donors, with incorporation or reduction of molecular oxygen|heme binding	ko00460,ko00966,ko01210	Cyanoamino acid metabolism|Glucosinolate biosynthesis|2-Oxocarboxylic acid metabolism
LOC8062047	1505.11	977.759	2032.46	2.07869	1.05568	4.92124e-10	4.46581e-08	Up	10.6471	11.1884	12.4099	26.6573	20.2766	21.3313	GeneID:8062047,Genbank:XM_002462068.2	fasciclin-like arabinogalactan protein 2	GO:0005774,GO:0005886,GO:0016020,GO:0031225,GO:0046658	vacuolar membrane|plasma membrane|membrane|anchored component of membrane|anchored component of plasma membrane
LOC8062076	240.054	347.11	132.999	0.38316	-1.38398	5.51122e-11	6.13395e-09	Down	4.23179	4.01047	3.36044	1.42213	1.33392	1.51117	GeneID:8062076,Genbank:XM_002460516.2	cytochrome P450 71A1	GO:0005506,GO:0016020,GO:0016021,GO:0016709,GO:0020037	iron ion binding|membrane|integral component of membrane|oxidoreductase activity, acting on paired donors, with incorporation or reduction of molecular oxygen, NAD(P)H as one donor, and incorporation of one atom of oxygen|heme binding
LOC8062112	523.686	304.161	743.211	2.44348	1.28894	8.47743e-16	1.80972e-13	Up	0.970388	1.41698	1.42117	3.04718	2.90747	2.97712	GeneID:8062112,Genbank:XM_002462342.2	ABC transporter G family member 36	GO:0005524,GO:0005886,GO:0016021,GO:0042626,GO:0055085	ATP binding|plasma membrane|integral component of membrane|ATPase activity, coupled to transmembrane movement of substances|transmembrane transport
LOC8062134	99.6334	63.6397	135.627	2.13117	1.09164	0.000260231	0.00510735	Up	0.464361	0.937026	1.23013	1.6368	1.78744	1.94663	GeneID:8062134,Genbank:XM_002458405.2	sphinganine C4-monooxygenase 1	GO:0000170,GO:0005506,GO:0005783,GO:0005789,GO:0005794,GO:0009640,GO:0016021,GO:0030148,GO:0046520	sphingosine hydroxylase activity|iron ion binding|endoplasmic reticulum|endoplasmic reticulum membrane|Golgi apparatus|photomorphogenesis|integral component of membrane|sphingolipid biosynthetic process|sphingoid biosynthetic process	ko00600	Sphingolipid metabolism
LOC8062211	5655.11	7705.07	3605.15	0.467894	-1.09575	0.00533156	0.0556341	Down	99.6332	75.1467	49.7594	29.4002	34.3213	37.1491	GeneID:8062211,Genbank:XM_002464129.2	ornithine aminotransferase%2C mitochondrial	GO:0004587,GO:0005737,GO:0005759,GO:0006593,GO:0006979,GO:0008270,GO:0009408,GO:0009413,GO:0009414,GO:0009651,GO:0009733,GO:0009737,GO:0009741,GO:0009753,GO:0009816,GO:0010121,GO:0019544,GO:0030170,GO:0042538,GO:0051646,GO:0055129	ornithine-oxo-acid transaminase activity|cytoplasm|mitochondrial matrix|ornithine catabolic process|response to oxidative stress|zinc ion binding|response to heat|response to flooding|response to water deprivation|response to salt stress|response to auxin|response to abscisic acid|response to brassinosteroid|response to jasmonic acid|defense response to bacterium, incompatible interaction|arginin…	ko00330	Arginine and proline metabolism
LOC8062233	992.601	382.787	1602.41	4.18618	2.06563	4.81799e-15	9.52374e-13	Up	4.27334	3.96356	4.18136	19.7721	13.4468	16.6299	GeneID:8062233,Genbank:XM_002464151.2	leucine-rich repeat extensin-like protein 6	GO:0005199,GO:0005576,GO:0005618,GO:0071555	structural constituent of cell wall|extracellular region|cell wall|cell wall organization
LOC8062245	561.651	272.216	851.085	3.12651	1.64455	1.03768e-20	3.86076e-18	Up	4.64733	4.87967	4.6818	12.5152	13.9848	16.0981	GeneID:8062245,Genbank:XM_002466735.2	auxin-responsive protein IAA12	GO:0005634,GO:0006355,GO:0009734	nucleus|regulation of transcription, DNA-templated|auxin-activated signaling pathway	ko04075	Plant hormone signal transduction
LOC8062294	8.53011	2.55734	14.5029	5.67108	2.50362	0.0225635	0.159489	Up	0.025364	0.0110002	0.00514656	0.0415297	0.083026	0.101011	GeneID:8062294,Genbank:XM_021455879.1	calcium-transporting ATPase 1%2C plasma membrane-type
LOC8062305	51.2811	70.79	31.7722	0.448824	-1.15578	0.0046241	0.050221	Down	0.837759	0.802707	0.563331	0.189406	0.372017	0.387945	GeneID:8062305,Genbank:XM_002459037.2	amino-acid permease BAT1 homolog	GO:0005313,GO:0005739,GO:0015180,GO:0015181,GO:0015185,GO:0015189,GO:0015812,GO:0016021,GO:0031966	L-glutamate transmembrane transporter activity|mitochondrion|L-alanine transmembrane transporter activity|arginine transmembrane transporter activity|gamma-aminobutyric acid transmembrane transporter activity|L-lysine transmembrane transporter activity|gamma-aminobutyric acid transport|integral component of membrane|mitochondrial membrane
LOC8062307	156.531	219.146	93.9162	0.428556	-1.22245	0.000211035	0.00429055	Down	2.72014	2.52948	1.70214	0.700987	1.26736	0.894758	GeneID:8062307,Genbank:XM_021455837.1	amino-acid permease BAT1 homolog%2C transcript variant X2
LOC8062312	114.104	156.573	71.6354	0.457522	-1.12809	0.0125434	0.104806	Down	2.6396	3.22173	1.66799	0.694596	1.03685	1.58076	GeneID:8062312,Genbank:XM_002456877.2	glucan endo-1%2C3-beta-glucosidase GV	GO:0005737,GO:0005975,GO:0006952,GO:0042973	cytoplasm|carbohydrate metabolic process|defense response|glucan endo-1,3-beta-D-glucosidase activity
LOC8062345	1240.36	1656.62	824.093	0.497453	-1.00737	3.4517e-08	2.12019e-06	Down	12.4125	13.5881	11.3623	4.46744	6.21776	7.14729	GeneID:8062345,Genbank:XM_002459077.2	uncharacterized LOC8062345
LOC8062396	13074.6	17810.9	8338.26	0.468155	-1.09494	0.000802911	0.0127429	Down	108.654	61.458	103.287	41.6613	49.7248	30.996	GeneID:8062396,Genbank:XM_002456666.2	uncharacterized LOC8062396	GO:0015333,GO:0016021,GO:0035673,GO:1904680	peptide:proton symporter activity|integral component of membrane|oligopeptide transmembrane transporter activity|peptide transmembrane transporter activity
LOC8062460	53.7325	96.3932	11.0719	0.114862	-3.12203	2.75485e-12	3.73683e-10	Down	2.11384	3.04619	3.09469	0.109528	0.321153	0.476716	GeneID:8062460,Genbank:XM_002458853.2	S-norcoclaurine synthase	GO:0006952,GO:0009820,GO:0050474	defense response|alkaloid metabolic process|(S)-norcoclaurine synthase activity
LOC8062473	1312.85	842.075	1783.63	2.11813	1.08279	4.82696e-15	9.52374e-13	Up	12.0366	10.8124	14.8435	22.9651	25.8255	27.5824	GeneID:8062473,Genbank:XM_002464163.2	auxin-responsive protein IAA30	GO:0005634,GO:0006355,GO:0009734	nucleus|regulation of transcription, DNA-templated|auxin-activated signaling pathway	ko04075	Plant hormone signal transduction
LOC8062496	78.8554	107.719	49.9919	0.464096	-1.10751	0.00106555	0.0158397	Down	1.14865	1.28065	1.30827	0.864959	0.47295	0.329341	GeneID:8062496,Genbank:XM_021451625.1	putative B3 domain-containing protein Os03g0621600%2C transcript variant X5
LOC8062497	15.8231	26.8394	4.80672	0.179092	-2.48123	0.0016181	0.0221566	Down	0.358647	0.563844	0.618564	0.0734036	0.0782657	0.11276	GeneID:8062497,Genbank:XM_021463959.1	putative B3 domain-containing protein Os03g0621600
LOC8062506	59.4195	79.6967	39.1422	0.49114	-1.02579	0.00746838	0.0719765	Down	0.921475	0.985594	1.27597	0.688122	0.353264	0.456758	GeneID:8062506,Genbank:XM_002466769.2	putative B3 domain-containing protein Os03g0619850%2C transcript variant X2	GO:0003677,GO:0005634	DNA binding|nucleus
LOC8062574	407.316	609.004	205.628	0.337646	-1.56642	0.00197321	0.025994	Down	15.0595	11.9464	6.58793	2.77468	4.07025	4.05422	GeneID:8062574,Genbank:XM_021454449.1	ethylene-responsive transcription factor 1B
LOC8062618	375.115	194.603	555.627	2.85518	1.51358	4.63092e-17	1.21826e-14	Up	1.74107	2.06859	2.69717	5.67585	5.58541	6.52289	GeneID:8062618,Genbank:XM_002464985.2	transcription factor RF2b	GO:0003677,GO:0003700,GO:0005634	DNA binding|DNA-binding transcription factor activity|nucleus
LOC8062647	324.96	181.962	467.957	2.57173	1.36274	3.26943e-09	2.50438e-07	Up	1.59357	2.65738	1.144	4.2724	4.3317	4.78561	GeneID:8062647,Genbank:XM_021461055.1	obtusifoliol 14-alpha demethylase%2C transcript variant X2
LOC8062649	99.9359	28.5958	171.276	5.98954	2.58245	3.35727e-10	3.13393e-08	Up	0.187347	0.293407	0.475176	2.37519	1.55585	1.54892	GeneID:8062649,Genbank:XM_021461695.1	obtusifoliol 14-alpha demethylase%2C transcript variant X2
LOC8062682	3846.49	5910.58	1782.4	0.30156	-1.72948	0.00373017	0.0426366	Down	205.232	146.063	82.7083	19.0459	47.334	59.1415	GeneID:8062682,Genbank:XM_002449727.2	barwin	GO:0030246,GO:0042742,GO:0050832	carbohydrate binding|defense response to bacterium|defense response to fungus
LOC8062753	19.0403	9.17024	28.9103	3.15263	1.65655	0.0139066	0.112929	Up	0.112446	0.176103	0.0760535	0.268497	0.368076	0.471378	GeneID:8062753,Genbank:XM_021452156.1	thermospermine synthase ACAULIS5%2C transcript variant X1
LOC8062754	614.345	392.573	836.116	2.12983	1.09074	8.30256e-13	1.20129e-10	Up	4.39156	5.79773	4.99545	9.68141	11.5107	9.8768	GeneID:8062754,Genbank:XM_002460241.2	protein BIG GRAIN 1
LOC8062787	164.486	102.517	226.455	2.20894	1.14335	0.00247632	0.0309469	Up	2.27367	1.65061	2.58755	3.07535	4.91858	5.73954	GeneID:8062787,Genbank:XM_002464682.2	peptidyl-prolyl cis-trans isomerase	GO:0003755,GO:0005737,GO:0006457	peptidyl-prolyl cis-trans isomerase activity|cytoplasm|protein folding
LOC8062799	3187.32	1548.92	4825.72	3.11554	1.63948	6.96626e-08	3.98746e-06	Up	21.8037	23.1985	27.2595	91.1272	66.8613	57.9501	GeneID:8062799,Genbank:XM_002464694.2	proline-rich protein 4	GO:0005576,GO:0005618	extracellular region|cell wall
LOC8062813	109.108	62.2824	155.933	2.50364	1.32403	0.00203622	0.0265807	Up	0.572756	0.685244	0.711325	2.1727	1.5085	1.05562	GeneID:8062813,Genbank:XM_021451569.1	ent-isokaurene C2-hydroxylase
LOC8062821	427.895	581.662	274.128	0.471283	-1.08533	0.000489561	0.00855139	Down	8.07102	6.64251	4.73058	3.17752	2.58947	3.03499	GeneID:8062821,Genbank:XM_002453234.2	protein PHOSPHATE STARVATION RESPONSE 3	GO:0003677,GO:0005634	DNA binding|nucleus
LOC8062841	10.6269	3.90987	17.3439	4.43592	2.14923	0.0214448	0.15394	Up	0.0185642	0.0503199	0.0470852	0.218471	0.0911514	0.184828	GeneID:8062841,Genbank:XM_002467498.2	putative transporter arsB	GO:0005886,GO:0016021,GO:0055085	plasma membrane|integral component of membrane|transmembrane transport
LOC8062890	330.231	472.94	187.523	0.396505	-1.33459	0.00102642	0.0154076	Down	6.34802	5.69645	3.55002	1.04573	2.51155	2.37987	GeneID:8062890,Genbank:XM_021461673.1	cytochrome P450 704C1%2C transcript variant X2
LOC8062897	1416.99	909.088	1924.89	2.11738	1.08228	5.19446e-15	1.01718e-12	Up	12.2279	8.84676	11.9012	23.1993	19.8899	23.7112	GeneID:8062897,Genbank:XM_002467588.2	uncharacterized LOC8062897
LOC8062991	271.617	429.178	114.057	0.265757	-1.91182	6.95341e-09	4.94794e-07	Down	5.9012	5.30245	3.70466	1.39018	1.2451	1.17313	GeneID:8062991,Genbank:XM_002466815.2	ent-cassadiene C2-hydroxylase
LOC8063027	330.742	212.579	448.904	2.1117	1.07841	6.17231e-09	4.49758e-07	Up	4.8267	5.42407	6.88622	11.1135	10.8073	12.7251	GeneID:8063027,Genbank:XM_002464271.2	auxin-responsive protein SAUR36	GO:0005737,GO:0007275,GO:0009734,GO:0009926,GO:0046621,GO:2000012	cytoplasm|multicellular organism development|auxin-activated signaling pathway|auxin polar transport|negative regulation of organ growth|regulation of auxin polar transport
LOC8063048	486.567	284.629	688.504	2.41895	1.27438	6.51769e-15	1.25738e-12	Up	2.59247	3.18044	2.38443	5.85674	6.15659	6.94747	GeneID:8063048,Genbank:XM_021457822.1	4-coumarate--CoA ligase-like 7%2C transcript variant X1
LOC8063066	65.6475	42.2103	89.0847	2.1105	1.07758	0.00439253	0.0483392	Up	0.487743	0.172678	0.696807	1.02881	0.966627	0.73023	GeneID:8063066,Genbank:XM_002437431.2	probable serine/threonine-protein kinase At1g09600	GO:0004693,GO:0005524,GO:0005634,GO:0006468	cyclin-dependent protein serine/threonine kinase activity|ATP binding|nucleus|protein phosphorylation
LOC8063168	37.8136	53.1395	22.4877	0.423182	-1.24065	0.0358424	0.219952	Down	1.20667	1.45603	0.631854	0.159334	0.467192	0.713893	GeneID:8063168,Genbank:XM_002467570.2	probable glutathione S-transferase GSTU6	GO:0004364,GO:0005737,GO:0006749	glutathione transferase activity|cytoplasm|glutathione metabolic process	ko00982,ko00480,ko00980	Drug metabolism - cytochrome P450|Glutathione metabolism|Metabolism of xenobiotics by cytochrome P450
LOC8063175	32.3444	46.7488	17.9401	0.383755	-1.38174	0.0101008	0.0900658	Down	0.423843	0.754126	0.441031	0.100093	0.18973	0.307518	GeneID:8063175,Genbank:XM_002467577.2	uncharacterized LOC8063175	GO:0004364,GO:0005737,GO:0006749	glutathione transferase activity|cytoplasm|glutathione metabolic process	ko00982,ko00480,ko00980	Drug metabolism - cytochrome P450|Glutathione metabolism|Metabolism of xenobiotics by cytochrome P450
LOC8063179	61.2362	33.4334	89.039	2.66317	1.41314	0.00030664	0.00585493	Up	0.544621	0.481722	0.508918	1.20267	0.969565	1.74235	GeneID:8063179,Genbank:XM_002467581.2	ethylene-responsive transcription factor ERF024	GO:0003677,GO:0003700,GO:0005634,GO:0009873	DNA binding|DNA-binding transcription factor activity|nucleus|ethylene-activated signaling pathway
LOC8063196	404.069	175.638	632.501	3.60117	1.84847	7.91437e-12	1.00547e-09	Up	2.5347	1.15714	3.87086	10.0205	8.07869	7.8294	GeneID:8063196,Genbank:XM_002467598.2	S-norcoclaurine synthase 1	GO:0009820,GO:0016491,GO:0046872,GO:0050474	alkaloid metabolic process|oxidoreductase activity|metal ion binding|(S)-norcoclaurine synthase activity
LOC8063341	83.3253	29.197	137.454	4.70781	2.23505	4.76387e-11	5.39435e-09	Up	0.352065	0.811157	0.892958	3.28757	3.1452	2.85951	GeneID:8063341,Genbank:XM_002462730.2	auxin-responsive protein SAUR36	GO:0005737,GO:0007275,GO:0009734,GO:0009926,GO:0046621,GO:2000012	cytoplasm|multicellular organism development|auxin-activated signaling pathway|auxin polar transport|negative regulation of organ growth|regulation of auxin polar transport
LOC8063361	3.20704	0	6.41409	Inf	Inf	0.0192301	0.142863	Up	0	0	0	0.166797	0.0444614	0.0569396	GeneID:8063361,Genbank:XM_002463922.2	uncharacterized LOC8063361
LOC8063541	8.6834	15.9911	1.37571	0.0860301	-3.53901	0.0484009	0.266702	Down	0.168373	0.060852	0.498228	0	0	0.0588191	GeneID:8063541,Genbank:XM_002463214.2	peroxidase 2	GO:0004601,GO:0005576,GO:0006979,GO:0009505,GO:0009506,GO:0020037,GO:0032922,GO:0042744,GO:0042752,GO:0046872,GO:0097167	peroxidase activity|extracellular region|response to oxidative stress|plant-type cell wall|plasmodesma|heme binding|circadian regulation of gene expression|hydrogen peroxide catabolic process|regulation of circadian rhythm|metal ion binding|circadian regulation of translation	ko00940	Phenylpropanoid biosynthesis
LOC8063557	59.8721	90.4793	29.2649	0.323443	-1.62842	0.00459616	0.0500219	Down	1.36637	0.944704	0.552485	0.212779	0.302498	0.373559	GeneID:8063557,Genbank:XM_021447122.1	protein DETOXIFICATION 14%2C transcript variant X1	GO:0005774,GO:0006855,GO:0015238,GO:0015297,GO:0016021,GO:0046618	vacuolar membrane|drug transmembrane transport|drug transmembrane transporter activity|antiporter activity|integral component of membrane|drug export
LOC8063567	1511.84	2123.55	900.119	0.423874	-1.23829	1.3456e-22	6.14823e-20	Down	27.1843	25.216	25.0156	9.44767	10.4958	11.5127	GeneID:8063567,Genbank:XM_002440175.2	uncharacterized LOC8063567
LOC8063758	948.134	347.592	1548.68	4.45544	2.15557	6.8604e-51	2.2334e-47	Up	2.01896	1.44698	1.98879	8.55946	7.43556	7.26473	GeneID:8063758,Genbank:XM_021452244.1	probable LRR receptor-like serine/threonine-protein kinase At4g26540%2C transcript variant X1
LOC8063781	16.8714	27.1655	6.57718	0.242115	-2.04624	0.00520437	0.0547825	Down	0.55359	0.300111	0.294192	0	0.0575272	0.207204	GeneID:8063781,Genbank:XM_021450235.1	zingipain-2	GO:0004197,GO:0005615,GO:0005764,GO:0051603	cysteine-type endopeptidase activity|extracellular space|lysosome|proteolysis involved in cellular protein catabolic process
LOC8063913	314.449	431.873	197.026	0.456212	-1.13222	0.000117305	0.00260452	Down	2.37367	2.90523	3.93268	1.3268	1.18979	1.50512	GeneID:8063913,Genbank:XM_002446993.2	wall-associated receptor kinase 5%2C transcript variant X2
LOC8064102	71.4162	29.7461	113.086	3.80173	1.92665	1.21295e-07	6.51343e-06	Up	0.639147	0.273547	0.699631	2.08268	1.94535	1.8156	GeneID:8064102,Genbank:XM_021446656.1	MADS-box transcription factor 20	GO:0000977,GO:0000982,GO:0005634,GO:0007275,GO:0008134,GO:0010223,GO:0010228,GO:0010311,GO:0043565,GO:0044212,GO:0045944,GO:0046983,GO:0048366	RNA polymerase II regulatory region sequence-specific DNA binding|transcription factor activity, RNA polymerase II proximal promoter sequence-specific DNA binding|nucleus|multicellular organism development|transcription factor binding|secondary shoot formation|vegetative to reproductive phase transition of meristem|lateral root formation|sequence-specific DNA binding|transcription regulatory regi…
LOC8064112	2593.69	3467.43	1719.96	0.496032	-1.0115	1.60432e-10	1.58269e-08	Down	44.7387	33.6218	37.0762	18.141	19.4106	17.3159	GeneID:8064112,Genbank:XM_002443184.2	ureide permease 2	GO:0005274,GO:0005524,GO:0005886,GO:0015210,GO:0015505,GO:0015720,GO:0015857,GO:0016020,GO:0016021,GO:0043100	allantoin:proton symporter activity|ATP binding|plasma membrane|uracil transmembrane transporter activity|uracil:cation symporter activity|allantoin transport|uracil transport|membrane|integral component of membrane|pyrimidine nucleobase salvage
LOC8064139	176.631	240.591	112.671	0.468311	-1.09446	8.95008e-06	0.00028992	Down	1.28815	1.27468	1.78054	0.529587	0.595355	0.819429	GeneID:8064139,Genbank:XM_021447601.1	probable LRR receptor-like serine/threonine-protein kinase At1g05700
LOC8064163	387.262	220.796	553.728	2.50787	1.32646	6.57096e-05	0.00160238	Up	1.38646	1.6372	1.83138	3.0343	3.62472	4.99927	GeneID:8064163,Genbank:XM_002441247.2	uncharacterized LOC8064163
LOC8064292	15.3155	6.90709	23.7239	3.43472	1.78019	0.0227062	0.160123	Up	0.204782	0.0493405	0.253928	0.558832	0.695156	0.405383	GeneID:8064292,Genbank:XM_002453962.2	ethylene-responsive transcription factor ERF020	GO:0003700,GO:0005634,GO:0009738,GO:0019760,GO:0043565	DNA-binding transcription factor activity|nucleus|abscisic acid-activated signaling pathway|glucosinolate metabolic process|sequence-specific DNA binding
LOC8064327	337.778	523.219	152.338	0.291155	-1.78014	0.024496	0.168632	Down	7.02142	7.77837	2.13705	0.791425	1.34349	2.61282	GeneID:8064327,Genbank:XM_002443651.2	indole-2-monooxygenase	GO:0005506,GO:0016020,GO:0016021,GO:0016709,GO:0020037	iron ion binding|membrane|integral component of membrane|oxidoreductase activity, acting on paired donors, with incorporation or reduction of molecular oxygen, NAD(P)H as one donor, and incorporation of one atom of oxygen|heme binding	ko00140	Steroid hormone biosynthesis
LOC8064329	264.831	145.062	384.599	2.65126	1.40668	5.48453e-12	7.11762e-10	Up	3.10906	1.96934	2.54001	7.41821	5.55277	6.36233	GeneID:8064329,Genbank:XM_002443653.2	probable acetyltransferase NATA1-like	GO:0006591,GO:0009507,GO:0016746	ornithine metabolic process|chloroplast|transferase activity, transferring acyl groups
LOC8064330	357.876	172.509	543.242	3.14906	1.65492	1.53258e-19	4.98932e-17	Up	1.77743	2.27755	1.50614	5.25006	6.1598	5.44014	GeneID:8064330,Genbank:XM_002443654.2	indole-2-monooxygenase	GO:0005506,GO:0016020,GO:0016021,GO:0016709,GO:0020037	iron ion binding|membrane|integral component of membrane|oxidoreductase activity, acting on paired donors, with incorporation or reduction of molecular oxygen, NAD(P)H as one donor, and incorporation of one atom of oxygen|heme binding
LOC8064389	36.436	19.459	53.4129	2.74489	1.45675	0.0322839	0.204177	Up	0.24417	0.185317	0.334422	0.549712	0.39963	1.04916	GeneID:8064389,Genbank:XM_002449375.2	probable O-methyltransferase 2	GO:0008171,GO:0046983	O-methyltransferase activity|protein dimerization activity
LOC8064470	348.823	214.038	483.607	2.25944	1.17597	2.34369e-05	0.000666366	Up	2.54784	1.61143	2.47717	5.93557	4.53857	3.87376	GeneID:8064470,Genbank:XM_021463234.1	actin-related protein 2/3 complex subunit 2B%2C transcript variant X2
LOC8064482	282.02	153.516	410.523	2.67414	1.41908	1.26628e-10	1.27825e-08	Up	1.88159	1.62985	1.51471	5.18004	3.93874	3.78311	GeneID:8064482,Genbank:XM_021463244.1	probable inactive beta-glucosidase 14%2C transcript variant X3
LOC8064523	59.2013	31.1356	87.267	2.80281	1.48687	0.00013377	0.00290325	Up	0.363836	0.234225	0.542153	1.12862	0.930446	0.989009	GeneID:8064523,Genbank:XM_021452014.1	(S)-beta-bisabolene synthase
LOC8064525	126.069	71.7765	180.362	2.51283	1.32931	1.0522e-06	4.53699e-05	Up	1.56795	1.19696	0.908999	3.12723	3.08997	2.6493	GeneID:8064525,Genbank:XM_002466801.2	E3 ubiquitin-protein ligase At3g02290	GO:0004842,GO:0005737,GO:0008270	ubiquitin-protein transferase activity|cytoplasm|zinc ion binding
LOC8064559	23.6933	12.17	35.2165	2.89372	1.53292	0.0338476	0.210891	Up	0.109484	0.197843	0.407276	0.597541	1.01541	0.363344	GeneID:8064559,Genbank:XM_002464251.2	uncharacterized LOC8064559
LOC8064652	117	158.091	75.9088	0.48016	-1.05841	0.0308208	0.197904	Down	1.07626	1.24537	2.27557	0.88851	0.720391	0.502358	GeneID:8064652,Genbank:XM_021452731.1	4-coumarate--CoA ligase-like 7%2C transcript variant X2
LOC8064690	2680.18	1613.42	3746.94	2.32236	1.21559	3.45806e-25	1.83802e-22	Up	25.5599	25.9695	26.8548	60.8816	60.7103	53.0336	GeneID:8064690,Genbank:XM_002440232.2	uncharacterized LOC8064690
LOC8064708	11.7778	21.4813	2.07421	0.0965585	-3.37245	0.00082688	0.0130206	Down	0.364353	0.35554	0.110895	0	0.0132518	0.0636411	GeneID:8064708,Genbank:XM_021447183.1	phospholipase A1-II 7	GO:0005737,GO:0008970,GO:0016042	cytoplasm|phospholipase A1 activity|lipid catabolic process
LOC8064714	545.374	305.918	784.831	2.5655	1.35924	2.85219e-09	2.21739e-07	Up	3.22937	3.61082	4.15228	10.7519	8.93146	7.36817	GeneID:8064714,Genbank:XM_002440256.2	zinc finger CCCH domain-containing protein 39%2C transcript variant X1	GO:0003677,GO:0003730,GO:0005829,GO:0045893,GO:0046872,GO:0051511,GO:0061158,GO:1901347	DNA binding|mRNA 3'-UTR binding|cytosol|positive regulation of transcription, DNA-templated|metal ion binding|negative regulation of unidimensional cell growth|3'-UTR-mediated mRNA destabilization|negative regulation of secondary cell wall biogenesis
LOC8064721	82.6366	48.445	116.828	2.41157	1.26997	0.0136693	0.1116	Up	0.246787	0.202708	0.720775	1.1709	0.881264	0.634833	GeneID:8064721,Genbank:XM_002440263.2	long-chain-fatty-acid--AMP ligase FadD32	GO:0003987,GO:0005524,GO:0016208,GO:0019427	acetate-CoA ligase activity|ATP binding|AMP binding|acetyl-CoA biosynthetic process from acetate
LOC8064811	24.1274	15.1978	33.057	2.17511	1.12109	0.0492917	0.26979	Up	0.176833	0.368708	0.110402	0.542879	0.267156	0.570224	GeneID:8064811,Genbank:XM_002449565.2	bisdemethoxycurcumin synthase	GO:0009813,GO:0042802,GO:0102452	flavonoid biosynthetic process|identical protein binding|bisdemethoxycurcumin synthase activity
LOC8064829	1877.62	839.17	2916.07	3.47495	1.79699	8.58124e-12	1.07447e-09	Up	14.6203	8.72724	16.1543	44.1208	35.9132	50.9668	GeneID:8064829,Genbank:XM_002449580.2	probable xyloglucan endotransglucosylase/hydrolase	GO:0004553,GO:0005618,GO:0010411,GO:0016762,GO:0042546,GO:0048046,GO:0071555	hydrolase activity, hydrolyzing O-glycosyl compounds|cell wall|xyloglucan metabolic process|xyloglucan:xyloglucosyl transferase activity|cell wall biogenesis|apoplast|cell wall organization
LOC8064862	81.2862	111.813	50.7598	0.453972	-1.13933	0.000436601	0.00784737	Down	1.15574	0.750091	1.01565	0.341488	0.603886	0.324132	GeneID:8064862,Genbank:XM_002467129.2	L-type lectin-domain containing receptor kinase IV.1
LOC8064875	97.1629	135.767	58.5588	0.431318	-1.21318	7.47704e-05	0.00180141	Down	1.21306	1.11935	1.41399	0.774755	0.459973	0.315571	GeneID:8064875,Genbank:XM_021460356.1	cationic amino acid transporter 2%2C vacuolar%2C transcript variant X1
LOC8064880	24.9488	13.0089	36.8886	2.83564	1.50368	0.0446845	0.253289	Up	0.0892056	0.25792	0.271507	0.289078	0.502895	0.888142	GeneID:8064880,Genbank:XM_002467154.2	transcription repressor OFP12	GO:0005634,GO:0045892	nucleus|negative regulation of transcription, DNA-templated
LOC8064910	2368.47	1422.6	3314.34	2.32978	1.22019	0.000897179	0.0139167	Up	8.9562	8.61796	7.08003	12.8191	18.5692	23.6898	GeneID:8064910,Genbank:XM_002464571.2	calcium-transporting ATPase 7%2C plasma membrane-type	GO:0000139,GO:0005388,GO:0005516,GO:0005524,GO:0005887,GO:0046872	Golgi membrane|calcium-transporting ATPase activity|calmodulin binding|ATP binding|integral component of plasma membrane|metal ion binding
LOC8064919	186.305	98.7093	273.901	2.77482	1.4724	2.41413e-10	2.32006e-08	Up	0.697096	0.58928	0.581367	1.82573	1.5728	1.57257	GeneID:8064919,Genbank:XM_021454536.1	ent-copalyl diphosphate synthase 1%2C chloroplastic%2C transcript variant X2
LOC8065004	80.6312	114.678	46.5848	0.406224	-1.29965	8.93901e-05	0.00208796	Down	1.30992	1.49437	1.37519	0.2681	0.522002	0.835628	GeneID:8065004,Genbank:XM_002438993.2	putative UPF0496 protein 2	GO:0016021	integral component of membrane
LOC8065015	42.25	21.4099	63.0901	2.94677	1.55914	0.00102923	0.0154231	Up	0.357041	0.372227	0.20898	0.562114	0.928989	1.16573	GeneID:8065015,Genbank:XM_021450422.1	uncharacterized LOC8065015
LOC8065048	84.7549	49.1327	120.377	2.45004	1.29281	8.26307e-05	0.00195639	Up	0.55038	0.277794	0.673909	1.32067	1.01469	1.1735	GeneID:8065048,Genbank:XM_021449018.1	aldehyde dehydrogenase family 2 member C4	GO:0004029,GO:0005829,GO:0009699,GO:0043878,GO:0050269	aldehyde dehydrogenase (NAD) activity|cytosol|phenylpropanoid biosynthetic process|glyceraldehyde-3-phosphate dehydrogenase (NAD+) (non-phosphorylating) activity|coniferyl-aldehyde dehydrogenase activity	ko00940	Phenylpropanoid biosynthesis
LOC8065079	1014.55	1379.13	649.96	0.471282	-1.08534	7.80129e-11	8.32692e-09	Down	21.4294	19.0628	17.0831	6.95393	9.69156	9.37698	GeneID:8065079,Genbank:XM_002437211.2	zinc finger protein AEBP2
LOC8065095	5.6035	10.8524	0.354563	0.0326713	-4.93583	0.00430962	0.0477209	Down	0.354328	0.219528	0.308125	0	0.0276154	0	GeneID:8065095,Genbank:XM_002437433.2	uncharacterized LOC8065095
LOC8065130	23.7831	14.5625	33.0038	2.26635	1.18037	0.0477975	0.264796	Up	0.0552189	0.136846	0.176068	0.217958	0.266825	0.314152	GeneID:8065130,Genbank:XM_021448981.1	microtubule-associated protein futsch%2C transcript variant X1
LOC8065188	175.885	110.027	241.742	2.19711	1.13561	0.0392411	0.233066	Up	1.62883	3.32907	1.59553	2.89303	4.2695	6.71041	GeneID:8065188,Genbank:XM_002464357.2	uncharacterized LOC8065188
LOC8065192	196.356	128.248	264.464	2.06212	1.04413	0.040534	0.237874	Up	0.253177	0.935027	2.07894	2.33987	2.40853	1.6832	GeneID:8065192,Genbank:XM_021459371.1	low-temperature-induced 65 kDa protein
LOC8065282	106.234	57.0354	155.432	2.72519	1.44636	0.0119119	0.101053	Up	1.89921	0.23063	0.662827	3.00083	1.64124	2.6114	GeneID:8065282,Genbank:XM_002439052.2	polygalacturonase inhibitor	GO:0005576,GO:0005618,GO:0005794,GO:0009505,GO:0009506,GO:0016020,GO:0090353	extracellular region|cell wall|Golgi apparatus|plant-type cell wall|plasmodesma|membrane|polygalacturonase inhibitor activity
LOC8065345	35.2889	50.3486	20.2291	0.40178	-1.31552	0.0321601	0.203741	Down	0.672404	1.32379	0.843748	0.144863	0.695062	0.259622	GeneID:8065345,Genbank:XM_021448353.1	transcription factor MUTE	GO:0003677,GO:0003700,GO:0005634,GO:0009913,GO:0010374,GO:0045893,GO:0046983	DNA binding|DNA-binding transcription factor activity|nucleus|epidermal cell differentiation|stomatal complex development|positive regulation of transcription, DNA-templated|protein dimerization activity
LOC8065370	210.098	303.757	116.438	0.383326	-1.38336	3.81845e-08	2.31813e-06	Down	2.72025	2.1035	1.89123	0.706533	0.790999	0.969581	GeneID:8065370,Genbank:XM_021452853.1	alpha-amylase isozyme 2A
LOC8065442	247.266	330.463	164.07	0.496483	-1.01018	4.17279e-06	0.000150521	Down	2.75131	3.52634	3.35512	1.06281	1.68988	1.83316	GeneID:8065442,Genbank:XM_002437950.2	cytochrome P450 709B2	GO:0004497,GO:0005506,GO:0016021,GO:0016705,GO:0020037	monooxygenase activity|iron ion binding|integral component of membrane|oxidoreductase activity, acting on paired donors, with incorporation or reduction of molecular oxygen|heme binding
LOC8065484	5.65545	11.3109	0	0	#NAME?	0.00112099	0.0164572	Down	0.0552267	0.239515	0.373531	0	0	0	GeneID:8065484,Genbank:XM_002438020.2	26.2 kDa heat shock protein%2C mitochondrial	GO:0005739,GO:0009408	mitochondrion|response to heat	ko04141	Protein processing in endoplasmic reticulum
LOC8065496	460.4	217.662	703.138	3.23042	1.69172	0.0104241	0.0921425	Up	2.20683	2.90207	2.49384	4.21482	7.46219	11.8616	GeneID:8065496,Genbank:XM_002438032.2	RNA-binding protein 24-B	GO:0003729,GO:0005634,GO:0009414,GO:0009651,GO:0009737,GO:0010029	mRNA binding|nucleus|response to water deprivation|response to salt stress|response to abscisic acid|regulation of seed germination
LOC8065615	55.709	35.1889	76.2291	2.16629	1.11522	0.00458895	0.0499897	Up	0.238185	0.180774	0.25373	0.560611	0.428817	0.405633	GeneID:8065615,Genbank:XM_002437540.2	probable methyltransferase PMT27	GO:0005768,GO:0005789,GO:0005802,GO:0008757,GO:0016021,GO:0052546	endosome|endoplasmic reticulum membrane|trans-Golgi network|S-adenosylmethionine-dependent methyltransferase activity|integral component of membrane|cell wall pectin metabolic process
LOC8065638	29.8347	4.07571	55.5937	13.6402	3.7698	2.0933e-09	1.68266e-07	Up	0.041197	0.0223336	0.20898	1.03288	1.05635	1.42478	GeneID:8065638,Genbank:XM_002466849.2	auxin-responsive protein SAUR36	GO:0005737,GO:0007275,GO:0009734,GO:0009926,GO:0046621,GO:2000012	cytoplasm|multicellular organism development|auxin-activated signaling pathway|auxin polar transport|negative regulation of organ growth|regulation of auxin polar transport
LOC8065671	697.371	464.29	930.453	2.00403	1.00291	8.5841e-10	7.40279e-08	Up	3.25525	3.317	2.8152	5.86683	5.32437	6.86283	GeneID:8065671,Genbank:XM_002466876.2	G-type lectin S-receptor-like serine/threonine-protein kinase At4g27290
LOC8065693	124.785	76.2983	173.272	2.27098	1.18331	0.00949515	0.0861343	Up	1.14172	1.84558	2.08497	4.12115	2.17441	4.74264	GeneID:8065693,Genbank:XM_002464325.2	uncharacterized LOC8065693
LOC8065709	1745.83	744.651	2747.02	3.689	1.88323	2.88793e-43	7.52132e-40	Up	7.26853	12.4963	7.09853	31.4095	32.4894	31.621	GeneID:8065709,Genbank:XM_021448855.1	anthranilate O-methyltransferase 2%2C transcript variant X2	GO:0006952,GO:0008168	defense response|methyltransferase activity
LOC8065762	30.8443	17.9371	43.7515	2.43917	1.28639	0.0112408	0.0968167	Up	0.178923	0.413856	0.0847114	0.659158	0.507592	0.437532	GeneID:8065762,Genbank:XM_002438152.2	3-ketoacyl-CoA synthase 5	GO:0005783,GO:0006633,GO:0009409,GO:0009416,GO:0009922,GO:0016020,GO:0016021,GO:0048868,GO:0102336,GO:0102337,GO:0102338,GO:0102756	endoplasmic reticulum|fatty acid biosynthetic process|response to cold|response to light stimulus|fatty acid elongase activity|membrane|integral component of membrane|pollen tube development|3-oxo-arachidoyl-CoA synthase activity|3-oxo-cerotoyl-CoA synthase activity|3-oxo-lignoceronyl-CoA synthase activity|very-long-chain 3-ketoacyl-CoA synthase activity	ko00062	Fatty acid elongation
LOC8065773	195.073	263.387	126.759	0.481267	-1.05509	7.10765e-05	0.00172357	Down	3.3699	2.07676	3.22145	1.29976	1.49761	1.19154	GeneID:8065773,Genbank:XM_002438163.2	transcription factor TGAL3	GO:0003700,GO:0005634,GO:0006351,GO:0006952,GO:0043565	DNA-binding transcription factor activity|nucleus|transcription, DNA-templated|defense response|sequence-specific DNA binding	ko04075	Plant hormone signal transduction
LOC8065801	103.88	37.7796	169.98	4.49925	2.16969	1.20135e-12	1.70044e-10	Up	0.501117	0.767052	0.508402	2.91097	2.26753	2.51776	GeneID:8065801,Genbank:XM_021447238.1	epoxide hydrolase B%2C transcript variant X1
LOC8065826	193.814	278.619	109.01	0.391249	-1.35384	0.0158016	0.124331	Down	7.87419	2.8328	5.44764	1.973	1.8481	2.20941	GeneID:8065826,Genbank:XM_002466981.2	uncharacterized LOC8065826	GO:0008237,GO:0046872	metallopeptidase activity|metal ion binding
LOC8065867	6.86	2.00903	11.711	5.82918	2.54329	0.0364457	0.222241	Up	0.044321	0.0961087	0	0.158744	0.241798	0.394816	GeneID:8065867,Genbank:XM_002464349.2	uncharacterized LOC8065867
LOC8065872	1163.76	690.762	1636.76	2.3695	1.24458	0.0133928	0.109963	Up	11.3286	13.4758	13.2025	18.1197	26.7289	41.4009	GeneID:8065872,Genbank:XM_002455207.2	uncharacterized LOC8065872
LOC8065916	9.59042	16.4463	2.73458	0.166274	-2.58837	0.0117509	0.100052	Down	0.174333	0.10801	0.379002	0.038229	0.0271741	0.0391507	GeneID:8065916,Genbank:XM_021448235.1	uncharacterized LOC8065916%2C transcript variant X1	GO:0003677,GO:0003700,GO:0005634,GO:0006355,GO:0010200,GO:0046983	DNA binding|DNA-binding transcription factor activity|nucleus|regulation of transcription, DNA-templated|response to chitin|protein dimerization activity
LOC8065997	55.3504	80.2086	30.4923	0.380163	-1.39531	0.000393957	0.00723985	Down	1.25864	0.723273	1.26417	0.399286	0.357068	0.422104	GeneID:8065997,Genbank:XM_002447414.2	uncharacterized LOC8065997
LOC8065998	7.04738	1.58957	12.5052	7.86704	2.97582	0.018805	0.140725	Up	0.00828136	0.00448947	0.00840175	0.0296613	0.0903599	0.0390554	GeneID:8065998,Genbank:XM_021462792.1	ABC transporter B family member 19
LOC8066098	1216.93	796.951	1636.9	2.05396	1.03841	7.23544e-10	6.32348e-08	Up	6.86254	5.87564	9.39122	16.2212	13.7781	13.4692	GeneID:8066098,Genbank:XM_002443720.2	NAC domain-containing protein 43	GO:0003677,GO:0003700,GO:0005634,GO:0009834,GO:0010047,GO:0045893	DNA binding|DNA-binding transcription factor activity|nucleus|plant-type secondary cell wall biogenesis|fruit dehiscence|positive regulation of transcription, DNA-templated
LOC8066139	7033.53	4305.63	9761.43	2.26713	1.18087	3.10815e-27	2.13023e-24	Up	47.6349	44.4692	49.3047	111.222	100.496	95.6336	GeneID:8066139,Genbank:XM_002444941.2	UDP-glucose:2-hydroxyflavanone C-glucosyltransferase	GO:0016758	transferase activity, transferring hexosyl groups
LOC8066228	392.606	591.493	193.719	0.327509	-1.61039	0.00508876	0.053809	Down	18.785	22.7254	9.70832	2.3925	6.1698	7.57847	GeneID:8066228,Genbank:XM_002465015.2	cysteine proteinase inhibitor 8	GO:0004869,GO:0005576,GO:0006952	cysteine-type endopeptidase inhibitor activity|extracellular region|defense response
LOC8066250	533.685	260.573	806.798	3.09625	1.63052	1.16294e-23	5.50682e-21	Up	4.15791	3.28429	4.50828	12.5602	10.3676	12.4737	GeneID:8066250,Genbank:XM_002467611.2	peroxidase 70	GO:0004601,GO:0005576,GO:0006979,GO:0020037,GO:0042744,GO:0046872	peroxidase activity|extracellular region|response to oxidative stress|heme binding|hydrogen peroxide catabolic process|metal ion binding	ko00940	Phenylpropanoid biosynthesis
LOC8066255	86.9196	120.399	53.4406	0.443864	-1.17181	0.000230105	0.00461343	Down	1.57119	1.58088	1.69605	0.437338	0.72689	0.895765	GeneID:8066255,Genbank:XM_002467619.2	putative protein TPRXL
LOC8066280	962.02	1459.26	464.783	0.318507	-1.6506	0.00637188	0.0636553	Down	43.737	41.897	16.9615	7.44834	9.79477	14.1926	GeneID:8066280,Genbank:XM_002465067.2	pathogenesis-related protein PRB1-2	GO:0005615,GO:0006952,GO:0009607	extracellular space|defense response|response to biotic stimulus	ko04075	Plant hormone signal transduction
LOC8066509	20.9536	34.7291	7.17817	0.206691	-2.27446	0.00075766	0.0121806	Down	0.567277	0.741691	0.541669	0.102444	0.0546149	0.209828	GeneID:8066509,Genbank:XM_002451325.2	sphinganine C4-monooxygenase 2	GO:0000170,GO:0005506,GO:0005783,GO:0005789,GO:0005794,GO:0009640,GO:0016021,GO:0030148,GO:0046520	sphingosine hydroxylase activity|iron ion binding|endoplasmic reticulum|endoplasmic reticulum membrane|Golgi apparatus|photomorphogenesis|integral component of membrane|sphingolipid biosynthetic process|sphingoid biosynthetic process	ko00600	Sphingolipid metabolism
LOC8066527	16.5523	6.39323	26.7114	4.17808	2.06284	0.00578092	0.059305	Up	0.208172	0.0868105	0.032492	0.573544	0.541645	0.201385	GeneID:8066527,Genbank:XM_002457396.2	tetraketide alpha-pyrone reductase 2	GO:0005829,GO:0010584,GO:0016491,GO:0016616,GO:0050662,GO:0080110	cytosol|pollen exine formation|oxidoreductase activity|oxidoreductase activity, acting on the CH-OH group of donors, NAD or NADP as acceptor|coenzyme binding|sporopollenin biosynthetic process
LOC8066657	327.525	462.295	192.756	0.416955	-1.26204	0.00322378	0.0382681	Down	8.33986	6.2472	4.47248	1.23994	3.15048	3.22863	GeneID:8066657,Genbank:XM_002440804.2	D-amino-acid transaminase%2C chloroplastic	GO:0004084,GO:0005829,GO:0008153,GO:0008696,GO:0009507,GO:0009570,GO:0046654,GO:0047810	branched-chain-amino-acid transaminase activity|cytosol|para-aminobenzoic acid biosynthetic process|4-amino-4-deoxychorismate lyase activity|chloroplast|chloroplast stroma|tetrahydrofolate biosynthetic process|D-alanine:2-oxoglutarate aminotransferase activity	ko00790	Folate biosynthesis
LOC8066788	375.313	187.206	563.419	3.00961	1.58958	6.16633e-08	3.58473e-06	Up	4.6505	2.45694	3.0539	12.0101	8.24799	9.02092	GeneID:8066788,Genbank:XM_002448489.2	probable glutathione S-transferase GSTF1	GO:0004364,GO:0005737,GO:0006749	glutathione transferase activity|cytoplasm|glutathione metabolic process	ko00982,ko00480,ko00980	Drug metabolism - cytochrome P450|Glutathione metabolism|Metabolism of xenobiotics by cytochrome P450
LOC8066829	83.9594	30.5682	137.351	4.49326	2.16776	0.000373076	0.00692051	Up	1.08569	0.321038	1.02637	5.07538	2.42309	2.92212	GeneID:8066829,Genbank:XM_002448523.2	CRIB domain-containing protein RIC10	GO:0005737,GO:0009860,GO:0040008	cytoplasm|pollen tube growth|regulation of growth
LOC8066830	3.26218	6.52437	0	0	#NAME?	0.032027	0.203336	Down	0.0888223	0	0.180227	0	0	0	GeneID:8066830,Genbank:XM_002447101.2	peroxidase 1	GO:0004601,GO:0005576,GO:0006979,GO:0009505,GO:0009506,GO:0020037,GO:0042744,GO:0046872	peroxidase activity|extracellular region|response to oxidative stress|plant-type cell wall|plasmodesma|heme binding|hydrogen peroxide catabolic process|metal ion binding	ko00940	Phenylpropanoid biosynthesis
LOC8066846	76.6868	14.8	138.573	9.36304	3.22698	7.78656e-11	8.32692e-09	Up	0.136124	0.206627	0.303827	2.56314	1.78234	1.45513	GeneID:8066846,Genbank:XM_021463793.1	anthocyanidin reductase ((2S)-flavan-3-ol-forming)
LOC8066848	264.215	419.802	108.628	0.258761	-1.95031	6.85263e-08	3.93973e-06	Down	6.91612	5.7502	9.76598	2.12666	2.03171	1.39388	GeneID:8066848,Genbank:XM_002447119.2	glycine-rich protein 2	GO:0003677,GO:0003723,GO:0006355,GO:0008270	DNA binding|RNA binding|regulation of transcription, DNA-templated|zinc ion binding
LOC8066854	193.314	267.975	118.654	0.44278	-1.17534	0.00789147	0.0750093	Down	1.7061	0.997016	2.28831	0.846326	0.668901	0.593983	GeneID:8066854,Genbank:XM_021463284.1	G-type lectin S-receptor-like serine/threonine-protein kinase At4g27290%2C transcript variant X3
LOC8066889	140.836	70.7433	210.928	2.9816	1.57609	1.62146e-09	1.33216e-07	Up	1.91721	3.83406	3.89016	8.19662	10.878	8.52819	GeneID:8066889,Genbank:XM_021449228.1	putative disease resistance protein At1g59780	GO:0005524,GO:0006952,GO:0043531	ATP binding|defense response|ADP binding
LOC8066941	269.552	125.323	413.78	3.3017	1.72321	2.79913e-11	3.24002e-09	Up	1.37285	1.44752	2.24893	6.45733	4.71372	4.84426	GeneID:8066941,Genbank:XM_002460871.2	adenylate cyclase%2C terminal-differentiation specific
LOC8066960	134.173	79.5696	188.777	2.37248	1.24639	0.00584248	0.0596946	Up	0.577636	1.49014	0.444577	1.97719	1.42355	2.36929	GeneID:8066960,Genbank:XM_002442755.2	anthocyanidin 3-O-glucosyltransferase	GO:0009718,GO:0047213	anthocyanin-containing compound biosynthetic process|anthocyanidin 3-O-glucosyltransferase activity
LOC8066974	22.2541	6.21334	38.2948	6.16332	2.62371	9.25976e-05	0.00214365	Up	0.143047	0	0.21769	0.768527	0.565799	0.768317	GeneID:8066974,Genbank:XM_002442769.2	uncharacterized LOC8066974
LOC8067034	80.4755	36.8343	124.117	3.36959	1.75257	2.68037e-07	1.31071e-05	Up	0.493578	0.250498	0.500753	1.63351	1.29482	1.07858	GeneID:8067034,Genbank:XM_002444789.2	protein ABHD17B	GO:0005783,GO:0016021,GO:0016788	endoplasmic reticulum|integral component of membrane|hydrolase activity, acting on ester bonds
LOC8067068	110.805	58.658	162.952	2.77799	1.47404	0.0211205	0.152372	Up	1.09389	1.95347	0.957472	2.06325	3.22967	5.41737	GeneID:8067068,Genbank:XM_002464358.2	uncharacterized LOC8067068
LOC8067154	35.3978	17.7039	53.0916	2.99887	1.58442	0.00940174	0.0854059	Up	0.316062	0.342686	0.396106	1.31278	1.25774	0.467629	GeneID:8067154,Genbank:XM_002441728.2	50S ribosomal protein L11	GO:0000027,GO:0003735,GO:0005737,GO:0005762,GO:0019843,GO:0032543	ribosomal large subunit assembly|structural constituent of ribosome|cytoplasm|mitochondrial large ribosomal subunit|rRNA binding|mitochondrial translation	ko03010	Ribosome
LOC8067197	25.5771	39.0247	12.1294	0.310812	-1.68589	0.003652	0.0420667	Down	0.691653	0.484319	0.628613	0.10322	0.267282	0.166114	GeneID:8067197,Genbank:XM_002442164.2	2'-deoxymugineic-acid 2'-dioxygenase	GO:0005737,GO:0010041,GO:0031418,GO:0033760,GO:0046872	cytoplasm|response to iron(III) ion|L-ascorbic acid binding|2'-deoxymugineic-acid 2'-dioxygenase activity|metal ion binding
LOC8067250	512.838	698.318	327.358	0.468781	-1.09301	0.000212783	0.00431934	Down	3.9567	3.06677	4.97439	1.19283	2.24031	1.93885	GeneID:8067250,Genbank:XM_002442219.2	respiratory burst oxidase homolog protein B	GO:0004601,GO:0005509,GO:0005886,GO:0016021,GO:0016174	peroxidase activity|calcium ion binding|plasma membrane|integral component of membrane|NAD(P)H oxidase activity
LOC8067302	1262.22	750.494	1773.94	2.36369	1.24104	1.16283e-21	4.80712e-19	Up	7.17193	9.01051	7.15772	17.4271	17.6896	17.8983	GeneID:8067302,Genbank:XM_021446951.1	beta-sesquiphellandrene synthase-like%2C transcript variant X1	GO:0000287,GO:0005737,GO:0006952,GO:0010333,GO:0016114,GO:0102887	magnesium ion binding|cytoplasm|defense response|terpene synthase activity|terpenoid biosynthetic process|beta-sesquiphellandrene synthase activity
LOC8067342	20.0587	35.5826	4.53488	0.127447	-2.97204	0.00578076	0.059305	Down	0.777663	0.557349	0.160468	0	0.0862908	0.096695	GeneID:8067342,Genbank:XM_002440430.2	zinc finger protein ZAT7	GO:0003700,GO:0005634,GO:0006355,GO:0043565,GO:0046872	DNA-binding transcription factor activity|nucleus|regulation of transcription, DNA-templated|sequence-specific DNA binding|metal ion binding
LOC8067394	55.3161	35.5463	75.0859	2.11234	1.07884	0.0122475	0.102961	Up	0.360431	0.580907	0.158128	0.667906	0.616485	0.959654	GeneID:8067394,Genbank:XM_002464418.2	uncharacterized LOC8067394
LOC8067450	126.174	60.5415	191.807	3.1682	1.66366	0.00047783	0.0083915	Up	0.605979	1.65144	0.897258	2.19557	3.19877	4.23954	GeneID:8067450,Genbank:XM_002460567.2	uncharacterized LOC8067450
LOC8067465	146.99	97.1248	196.854	2.02682	1.01922	0.0201897	0.147661	Up	1.64825	1.12072	1.58718	3.77368	3.01773	1.66883	GeneID:8067465,Genbank:XM_002439975.2	peroxidase 1	GO:0004601,GO:0005576,GO:0006979,GO:0009505,GO:0009506,GO:0020037,GO:0042744,GO:0046872	peroxidase activity|extracellular region|response to oxidative stress|plant-type cell wall|plasmodesma|heme binding|hydrogen peroxide catabolic process|metal ion binding	ko00940	Phenylpropanoid biosynthesis
LOC8067480	202.29	114.121	290.459	2.54518	1.34777	0.000367637	0.00682447	Up	3.10109	2.10144	3.68692	6.64445	5.49847	9.44526	GeneID:8067480,Genbank:XM_021447132.1	uncharacterized LOC8067480
LOC8067507	1793.98	701.967	2886	4.1113	2.03959	9.39206e-28	7.41233e-25	Up	7.16612	14.0746	8.38571	36.206	38.3007	42.8539	GeneID:8067507,Genbank:XM_002441329.2	O-methyltransferase ZRP4	GO:0008171,GO:0008757,GO:0019438,GO:0046983	O-methyltransferase activity|S-adenosylmethionine-dependent methyltransferase activity|aromatic compound biosynthetic process|protein dimerization activity
LOC8067509	3277	1688.62	4865.38	2.88127	1.52671	3.64379e-36	4.74494e-33	Up	19.8892	26.1505	19.9055	58.133	59.1559	65.3254	GeneID:8067509,Genbank:XM_002441331.2	O-methyltransferase ZRP4%2C transcript variant X1	GO:0008171,GO:0008757,GO:0019438,GO:0046983	O-methyltransferase activity|S-adenosylmethionine-dependent methyltransferase activity|aromatic compound biosynthetic process|protein dimerization activity
LOC8067558	27.5199	17.2671	37.7727	2.18755	1.12932	0.0486837	0.26787	Up	0.434964	0.0943206	0.441287	0.694381	0.778343	0.547017	GeneID:8067558,Genbank:XM_021451766.1	uncharacterized LOC8067558
LOC8067677	18.4936	28.4989	8.48829	0.297846	-1.74736	0.0131063	0.108328	Down	0.850157	0.921769	0.646887	0.32625	0.115953	0.250587	GeneID:8067677,Genbank:XM_002438661.2	protein GLUTAMINE DUMPER 5
LOC8067707	2719.22	3854.86	1583.57	0.410799	-1.2835	9.27001e-05	0.00214412	Down	50.9395	38.0691	67.303	15.3972	22.4444	23.4477	GeneID:8067707,Genbank:XM_002437293.2	36.4 kDa proline-rich protein
LOC8067781	93.58	140.6	46.5603	0.331155	-1.59442	4.72195e-05	0.00119979	Down	1.58266	0.912932	1.02035	0.414872	0.357285	0.343168	GeneID:8067781,Genbank:XM_021462847.1	LEAF RUST 10 DISEASE-RESISTANCE LOCUS RECEPTOR-LIKE PROTEIN KINASE-like 2.4
LOC8067812	27.7954	45.4381	10.1526	0.223439	-2.16205	0.000156396	0.00331152	Down	0.764381	0.362586	0.617971	0.0122222	0.234572	0.125169	GeneID:8067812,Genbank:XM_002444980.1	aromatic-L-amino-acid decarboxylase	GO:0006587,GO:0030170,GO:0036469	serotonin biosynthetic process from tryptophan|pyridoxal phosphate binding|L-tryptophan decarboxylase activity	ko00950,ko00350	Isoquinoline alkaloid biosynthesis|Tyrosine metabolism
LOC8067828	484.042	257.564	710.52	2.75862	1.46395	8.82615e-19	2.67289e-16	Up	2.73732	2.57494	2.55456	7.77897	6.17125	6.86701	GeneID:8067828,Genbank:XM_002443806.2	transcription factor MYB41	GO:0005634,GO:0010119,GO:0030154,GO:0043565,GO:0044212	nucleus|regulation of stomatal movement|cell differentiation|sequence-specific DNA binding|transcription regulatory region DNA binding
LOC8067903	397.617	258.87	536.364	2.07194	1.05098	1.45564e-09	1.20735e-07	Up	2.08437	2.09543	2.44686	4.87898	3.82537	4.45259	GeneID:8067903,Genbank:XM_002436302.2	WAT1-related protein At3g30340	GO:0005886,GO:0016021,GO:0022857	plasma membrane|integral component of membrane|transmembrane transporter activity
LOC8067956	403.322	645.34	161.305	0.249953	-2.00027	0.0176597	0.135256	Down	9.46174	9.67935	2.37059	1.12588	1.8064	2.25115	GeneID:8067956,Genbank:XM_002444087.2	noroxomaritidine synthase	GO:0004497,GO:0005506,GO:0009820,GO:0016021,GO:0016705,GO:0020037	monooxygenase activity|iron ion binding|alkaloid metabolic process|integral component of membrane|oxidoreductase activity, acting on paired donors, with incorporation or reduction of molecular oxygen|heme binding
LOC8067958	172.552	93.8119	251.292	2.67868	1.42152	2.44301e-09	1.91898e-07	Up	0.908755	1.27173	0.98629	2.34654	2.8594	2.94575	GeneID:8067958,Genbank:XM_002445280.2	noroxomaritidine synthase	GO:0004497,GO:0005506,GO:0009820,GO:0016021,GO:0016705,GO:0020037	monooxygenase activity|iron ion binding|alkaloid metabolic process|integral component of membrane|oxidoreductase activity, acting on paired donors, with incorporation or reduction of molecular oxygen|heme binding
LOC8068035	42.0523	11.0716	73.033	6.59644	2.72169	1.81804e-08	1.18669e-06	Up	0.0780239	0.169192	0.147008	0.764231	0.717556	1.01629	GeneID:8068035,Genbank:XM_002456124.2	adenylate isopentenyltransferase	GO:0005524,GO:0005739,GO:0006400,GO:0009507,GO:0009536,GO:0009691,GO:0009824,GO:0052381,GO:0052622,GO:0052623	ATP binding|mitochondrion|tRNA modification|chloroplast|plastid|cytokinin biosynthetic process|AMP dimethylallyltransferase activity|tRNA dimethylallyltransferase activity|ATP dimethylallyltransferase activity|ADP dimethylallyltransferase activity	ko00908	Zeatin biosynthesis
LOC8068056	1793.58	1172.82	2414.35	2.05859	1.04166	9.86976e-14	1.65837e-11	Up	8.8929	10.3023	12.1622	21.3596	18.3506	22.1369	GeneID:8068056,Genbank:XM_002456147.2	putative clathrin assembly protein At2g01600	GO:0005545,GO:0005794,GO:0005886,GO:0005905,GO:0006897,GO:0016020,GO:0030136,GO:0030276,GO:0048268	1-phosphatidylinositol binding|Golgi apparatus|plasma membrane|clathrin-coated pit|endocytosis|membrane|clathrin-coated vesicle|clathrin binding|clathrin coat assembly
LOC8068059	1528.31	357.468	2699.16	7.55078	2.91663	8.6423e-30	8.03857e-27	Up	1.91961	1.5824	1.82492	14.5833	10.5437	13.4054	GeneID:8068059,Genbank:XM_021455604.1	ABC transporter B family member 9%2C transcript variant X1
LOC8068182	20.3391	3.87338	36.8047	9.50196	3.24823	7.03306e-06	0.000233932	Up	0.0312245	0.0451395	0.0527973	0.543205	0.329341	0.305421	GeneID:8068182,Genbank:XM_002440489.2	transcription factor MYB2	GO:0005634,GO:0009409,GO:0009651,GO:0009737,GO:0009751,GO:0043565,GO:0045893,GO:0046686,GO:1901002,GO:1902584	nucleus|response to cold|response to salt stress|response to abscisic acid|response to salicylic acid|sequence-specific DNA binding|positive regulation of transcription, DNA-templated|response to cadmium ion|positive regulation of response to salt stress|positive regulation of response to water deprivation
LOC8068193	4.94857	9.55321	0.343928	0.0360013	-4.79581	0.00997633	0.0892624	Down	0.149508	0.243153	0.0606726	0	0	0.0156686	GeneID:8068193,Genbank:XM_002439189.2	peroxidase 5	GO:0004601,GO:0005576,GO:0006979,GO:0020037,GO:0042744,GO:0046872	peroxidase activity|extracellular region|response to oxidative stress|heme binding|hydrogen peroxide catabolic process|metal ion binding	ko00940	Phenylpropanoid biosynthesis
LOC8068196	4900.92	2523.95	7277.89	2.88353	1.52784	1.42932e-27	1.06358e-24	Up	30.5507	21.612	32.3057	86.1779	74.1274	72.6837	GeneID:8068196,Genbank:XM_002439193.2	acyl transferase 4	GO:0009809,GO:0016747	lignin biosynthetic process|transferase activity, transferring acyl groups other than amino-acyl groups
LOC8068312	19.6825	10.1745	29.1905	2.86898	1.52054	0.0203401	0.148297	Up	0.175544	0.259543	0.0809529	0.342952	0.365668	0.719166	GeneID:8068312,Genbank:XM_021461182.1	uncharacterized LOC8068312
LOC8068318	15.775	24.3525	7.19737	0.295549	-1.75853	0.0458321	0.256975	Down	0.468628	0.135494	0.211307	0.074599	0.0681775	0.0873116	GeneID:8068318,Genbank:XM_021460766.1	putative disease resistance protein At1g50180%2C transcript variant X2
LOC8068335	88.8786	46.9346	130.823	2.78734	1.47889	4.19028e-06	0.000150943	Up	0.640192	0.373756	0.469638	1.37074	1.18213	1.40379	GeneID:8068335,Genbank:XM_002451129.2	polyol transporter 5	GO:0005351,GO:0005354,GO:0005355,GO:0005365,GO:0005886,GO:0005887,GO:0008645,GO:0010311,GO:0015145,GO:0015148,GO:0015168,GO:0015575,GO:0015576,GO:0015591	carbohydrate:proton symporter activity|galactose transmembrane transporter activity|glucose transmembrane transporter activity|myo-inositol transmembrane transporter activity|plasma membrane|integral component of plasma membrane|hexose transmembrane transport|lateral root formation|monosaccharide transmembrane transporter activity|D-xylose transmembrane transporter activity|glycerol transmembrane…
LOC8068411	352.458	497.914	207.003	0.41574	-1.26625	9.61741e-08	5.35205e-06	Down	9.4312	10.781	7.884	3.21711	4.64426	3.36871	GeneID:8068411,Genbank:XM_002436388.2	uncharacterized protein At4g22758
LOC8068427	951.713	535.568	1367.86	2.55403	1.35278	3.85371e-07	1.8084e-05	Up	6.09732	8.20621	7.04618	13.4107	18.9112	20.0196	GeneID:8068427,Genbank:XM_002436400.2	homeobox-leucine zipper protein HOX28	GO:0003700,GO:0005634,GO:0043565	DNA-binding transcription factor activity|nucleus|sequence-specific DNA binding
LOC8068439	563.665	791.968	335.361	0.423453	-1.23973	0.00380622	0.0432879	Down	20.8402	29.9465	15.7905	7.31585	10.3334	9.51044	GeneID:8068439,Genbank:XM_002447131.2	uncharacterized LOC8068439
LOC8068458	1802.31	979.107	2625.51	2.68154	1.42306	9.34279e-25	4.77105e-22	Up	14.6387	11.5539	16.9831	41.0484	34.7921	34.9286	GeneID:8068458,Genbank:XM_002448573.2	shikimate kinase 3%2C chloroplastic	GO:0000287,GO:0004765,GO:0005524,GO:0009073,GO:0009423,GO:0009507,GO:0009536,GO:0019632	magnesium ion binding|shikimate kinase activity|ATP binding|aromatic amino acid family biosynthetic process|chorismate biosynthetic process|chloroplast|plastid|shikimate metabolic process	ko01230,ko00400	Biosynthesis of amino acids|Phenylalanine, tyrosine and tryptophan biosynthesis
LOC8068521	3.91995	7.8399	0	0	#NAME?	0.00822221	0.0773904	Down	0.0737601	0.0228495	0.171045	0	0	0	GeneID:8068521,Genbank:XM_002444833.2	uncharacterized LOC8068521
LOC8068533	23.6732	37.1446	10.2017	0.274649	-1.86434	0.00237053	0.0298829	Down	0.281644	0.137104	0.268244	0.0882298	0.0439012	0.0481904	GeneID:8068533,Genbank:XM_021465772.1	uncharacterized LOC8068533
LOC8068600	178.017	80.4168	275.618	3.42736	1.7771	1.26266e-13	2.06823e-11	Up	1.16513	0.842185	0.622143	3.01219	2.53146	3.10624	GeneID:8068600,Genbank:XM_002454263.2	protein JINGUBANG	GO:0005634,GO:0005737,GO:0009846	nucleus|cytoplasm|pollen germination
LOC8068793	99.491	150.267	48.7154	0.324193	-1.62507	1.20032e-07	6.46885e-06	Down	5.49432	3.88911	4.33227	1.22356	2.20541	0.835374	GeneID:8068793,Genbank:XM_002437798.2	ubiquitin	GO:0005634,GO:0005737	nucleus|cytoplasm
LOC8068813	1531.58	1016.1	2047.05	2.01461	1.0105	5.5542e-08	3.25064e-06	Up	12.7789	17.2256	13.1129	23.925	28.5825	30.9614	GeneID:8068813,Genbank:XM_002442253.2	GDSL esterase/lipase At1g28650	GO:0005576,GO:0005618,GO:0016042,GO:0016788	extracellular region|cell wall|lipid catabolic process|hydrolase activity, acting on ester bonds
LOC8068845	56.5611	80.7992	32.323	0.400041	-1.32178	0.0234112	0.163555	Down	0.777535	1.29342	0.669973	0.425091	0.5346	0.100463	GeneID:8068845,Genbank:XM_021445896.1	uncharacterized LOC8068845%2C transcript variant X2	GO:0005886	plasma membrane
LOC8068895	53.8746	34.4719	73.2773	2.12571	1.08795	0.00648207	0.064484	Up	0.329214	0.252836	0.173958	0.435159	0.568754	0.539094	GeneID:8068895,Genbank:XM_002452237.2	probable serine/threonine-protein kinase At1g54610	GO:0004693,GO:0005524,GO:0005634,GO:0006468	cyclin-dependent protein serine/threonine kinase activity|ATP binding|nucleus|protein phosphorylation
LOC8068906	136.993	210.491	63.4961	0.301657	-1.72902	2.82311e-08	1.75897e-06	Down	4.95668	3.905	3.14748	1.05826	1.10891	1.30801	GeneID:8068906,Genbank:XM_021458744.1	protein AUXIN-REGULATED GENE INVOLVED IN ORGAN SIZE%2C transcript variant X1
LOC8068938	128.176	198.915	57.4365	0.288749	-1.79211	0.0456677	0.256643	Down	3.15759	2.65792	0.57315	0.351003	0.803543	0.623779	GeneID:8068938,Genbank:XM_002452280.2	putative ETHYLENE INSENSITIVE 3-like 4 protein	GO:0003677,GO:0003700,GO:0005634,GO:0006355,GO:0009873,GO:0071281,GO:0080167	DNA binding|DNA-binding transcription factor activity|nucleus|regulation of transcription, DNA-templated|ethylene-activated signaling pathway|cellular response to iron ion|response to karrikin	ko04075	Plant hormone signal transduction
LOC8068948	141.709	215.074	68.3448	0.317773	-1.65393	2.4458e-07	1.211e-05	Down	2.1849	2.15694	1.50078	0.4524	0.491642	0.837517	GeneID:8068948,Genbank:XM_002441362.2	auxin-responsive protein IAA18%2C transcript variant X1	GO:0005634,GO:0006355,GO:0009733,GO:0009734	nucleus|regulation of transcription, DNA-templated|response to auxin|auxin-activated signaling pathway	ko04075	Plant hormone signal transduction
LOC8068983	246.422	156.282	336.562	2.15356	1.10673	8.45898e-08	4.75822e-06	Up	1.85339	1.78896	2.01792	3.93208	4.04456	3.7071	GeneID:8068983,Genbank:XM_002441397.2	UDP-glycosyltransferase 92A1	GO:0008194,GO:0016758,GO:0043231	UDP-glycosyltransferase activity|transferase activity, transferring hexosyl groups|intracellular membrane-bounded organelle
LOC8069000	1992.75	1151.72	2833.78	2.46048	1.29894	2.01112e-12	2.75671e-10	Up	11.5815	11.8902	11.9742	26.9592	24.3195	32.3233	GeneID:8069000,Genbank:XM_002440127.2	myb-related protein Hv33	GO:0003677,GO:0005634	DNA binding|nucleus
LOC8069067	815.497	534.744	1096.25	2.05005	1.03566	1.86242e-06	7.52477e-05	Up	4.37623	3.38552	5.7918	10.272	7.64001	8.64381	GeneID:8069067,Genbank:XM_002436372.2	NAC domain-containing protein 43	GO:0003677,GO:0003700,GO:0005634,GO:0009834,GO:0010047,GO:0045893	DNA binding|DNA-binding transcription factor activity|nucleus|plant-type secondary cell wall biogenesis|fruit dehiscence|positive regulation of transcription, DNA-templated
LOC8069073	962.279	1744.7	179.86	0.103089	-3.27803	0.000397825	0.00729132	Down	10.2283	11.3032	26.5325	0.735143	1.82896	2.15105	GeneID:8069073,Genbank:XM_002436378.2	uncharacterized LOC8069073	GO:0005886,GO:0009630,GO:0016567,GO:0046872,GO:0048364,GO:0061630	plasma membrane|gravitropism|protein ubiquitination|metal ion binding|root development|ubiquitin protein ligase activity
LOC8069088	8.41162	13.7001	3.12312	0.227963	-2.13313	0.0488294	0.268181	Down	0.283892	0.325911	0.118596	0.0341785	0.0911062	0.0350026	GeneID:8069088,Genbank:XM_021452862.1	receptor kinase-like protein Xa21%2C transcript variant X1
LOC8069098	57.4672	33.3036	81.6308	2.45111	1.29344	0.0415655	0.241795	Up	0.270161	0.270386	0.196781	0.609644	0.861662	0.268612	GeneID:8069098,Genbank:XM_021454593.1	basic helix-loop-helix protein A
LOC8069114	143.53	92.0455	195.015	2.11868	1.08317	0.000970347	0.0147788	Up	0.759747	0.814489	0.944004	2.22761	1.63933	1.25249	GeneID:8069114,Genbank:XM_002461644.2	acetylserotonin O-methyltransferase 1%2C transcript variant X2	GO:0005737,GO:0008171,GO:0008757,GO:0017096,GO:0019438,GO:0030187,GO:0046983	cytoplasm|O-methyltransferase activity|S-adenosylmethionine-dependent methyltransferase activity|acetylserotonin O-methyltransferase activity|aromatic compound biosynthetic process|melatonin biosynthetic process|protein dimerization activity
LOC8069138	97.2708	165.079	29.4622	0.178473	-2.48622	0.0236123	0.164383	Down	2.73583	1.15666	0.654624	0.114453	0.347327	0.315571	GeneID:8069138,Genbank:XM_002459541.2	DIMBOA UDP-glucosyltransferase BX8	GO:0008194,GO:0043231,GO:0047254,GO:0080043,GO:0080044	UDP-glycosyltransferase activity|intracellular membrane-bounded organelle|2,4-dihydroxy-7-methoxy-2H-1,4-benzoxazin-3(4H)-one 2-D-glucosyltransferase activity|quercetin 3-O-glucosyltransferase activity|quercetin 7-O-glucosyltransferase activity
LOC8069174	6.20259	1.69851	10.7067	6.30356	2.65617	0.0399517	0.235781	Up	0.0191438	0.0830253	0	0.0783623	0.187994	0.361132	GeneID:8069174,Genbank:XM_002436464.2	protein HEADING DATE 3A	GO:0005634,GO:0005737,GO:0008429,GO:0009908,GO:0009909,GO:0010229,GO:0030154,GO:0048510,GO:0048572,GO:0048575	nucleus|cytoplasm|phosphatidylethanolamine binding|flower development|regulation of flower development|inflorescence development|cell differentiation|regulation of timing of transition from vegetative to reproductive phase|short-day photoperiodism|short-day photoperiodism, flowering
LOC8069218	213.329	288.633	138.025	0.478204	-1.0643	0.00091271	0.0141156	Down	2.798	2.42477	4.07996	1.77545	1.3131	1.16663	GeneID:8069218,Genbank:XM_002437567.2	expansin-like A4
LOC8069353	1559.52	919.728	2199.31	2.39126	1.25777	9.53223e-09	6.55032e-07	Up	12.2958	14.9275	15.2711	38.915	31.5722	27.073	GeneID:8069353,Genbank:XM_002438725.2	putative GDP-L-fucose synthase 2	GO:0016853,GO:0042351,GO:0050577,GO:0050662	isomerase activity|'de novo' GDP-L-fucose biosynthetic process|GDP-L-fucose synthase activity|coenzyme binding	ko00520,ko00051	Amino sugar and nucleotide sugar metabolism|Fructose and mannose metabolism
LOC8069384	74.7424	37.639	111.846	2.97154	1.57121	7.54973e-06	0.000248893	Up	0.569871	0.427759	0.770874	1.34578	1.81757	1.85295	GeneID:8069384,Genbank:XM_002437367.2	GDSL esterase/lipase At3g14820	GO:0005576,GO:0016042,GO:0016298	extracellular region|lipid catabolic process|lipase activity
LOC8069401	386.258	520.941	251.574	0.482922	-1.05014	7.27752e-08	4.15648e-06	Down	2.57064	3.03818	2.42207	0.98217	1.3314	1.41021	GeneID:8069401,Genbank:XM_002446139.2	receptor kinase-like protein Xa21%2C transcript variant X1	GO:0004674,GO:0005524,GO:0005634,GO:0005789,GO:0005886,GO:0006952,GO:0016021,GO:0031349,GO:0046777,GO:1900426	protein serine/threonine kinase activity|ATP binding|nucleus|endoplasmic reticulum membrane|plasma membrane|defense response|integral component of membrane|positive regulation of defense response|protein autophosphorylation|positive regulation of defense response to bacterium
LOC8069622	35598.4	22544.7	48652.1	2.15803	1.10972	6.26483e-12	7.9981e-10	Up	295.834	221.663	327.793	660.556	533.188	551.398	GeneID:8069622,Genbank:XM_002445038.2	caffeic acid 3-O-methyltransferase	GO:0009809,GO:0046983,GO:0047763	lignin biosynthetic process|protein dimerization activity|caffeate O-methyltransferase activity	ko00944	Flavone and flavonol biosynthesis
LOC8069635	1304.15	715.441	1892.86	2.64573	1.40366	2.39404e-27	1.68515e-24	Up	13.7997	16.069	11.7995	37.8509	33.834	34.3121	GeneID:8069635,Genbank:XM_002445052.2	protein LSD1	GO:0005634,GO:0009626,GO:0030154,GO:0031348,GO:0034051,GO:0045595	nucleus|plant-type hypersensitive response|cell differentiation|negative regulation of defense response|negative regulation of plant-type hypersensitive response|regulation of cell differentiation
LOC8069755	111.006	189.502	32.5106	0.171559	-2.54323	0.0204516	0.148949	Down	1.21165	1.4212	4.10127	0.112721	0.348543	0.634912	GeneID:8069755,Genbank:XM_021446492.1	cytochrome P450 76M5	GO:0004497,GO:0005506,GO:0006952,GO:0016020,GO:0016021,GO:0016102,GO:0016709,GO:0020037,GO:0051502,GO:0055114	monooxygenase activity|iron ion binding|defense response|membrane|integral component of membrane|diterpenoid biosynthetic process|oxidoreductase activity, acting on paired donors, with incorporation or reduction of molecular oxygen, NAD(P)H as one donor, and incorporation of one atom of oxygen|heme binding|diterpene phytoalexin biosynthetic process|oxidation-reduction process
LOC8069766	32.599	47.0091	18.1889	0.386923	-1.36988	0.00727244	0.0704102	Down	1.75345	1.23408	1.6541	0.598124	0.637743	0.483588	GeneID:8069766,Genbank:XM_002456179.2	uncharacterized LOC8069766
LOC8069813	27.1716	47.2371	7.10608	0.150434	-2.73279	0.00654909	0.0649275	Down	0.532739	0.405891	1.25626	0.147344	0.0157104	0.150896	GeneID:8069813,Genbank:XM_021457834.1	B3 domain-containing protein Os01g0723500
LOC8069819	230.735	308.863	152.608	0.494096	-1.01714	0.000506157	0.00880584	Down	8.37897	6.61582	6.88586	1.7873	3.6184	4.93512	GeneID:8069819,Genbank:XM_021455850.1	uncharacterized LOC8069819
LOC8069861	58.6414	79.9607	37.3221	0.466755	-1.09926	0.0121675	0.102414	Down	0.720144	1.16571	0.699742	0.352906	0.276678	0.531493	GeneID:8069861,Genbank:XM_021464622.1	dnaJ homolog subfamily B member 1%2C transcript variant X2
LOC8069975	975.808	532.374	1419.24	2.66588	1.41461	1.40689e-20	5.13952e-18	Up	4.83079	3.37577	4.55257	11.7361	9.56437	11.2444	GeneID:8069975,Genbank:XM_002453261.2	endoglucanase 5	GO:0005576,GO:0008810,GO:0030245,GO:0071555	extracellular region|cellulase activity|cellulose catabolic process|cell wall organization
LOC8070020	5.84623	1.24257	10.4499	8.40993	3.07209	0.0320494	0.203336	Up	0.0203741	0	0.0206703	0.0312745	0.177846	0.117438	GeneID:8070020,Genbank:XM_002444238.2	endoglucanase 20	GO:0005576,GO:0008810,GO:0030245,GO:0071555	extracellular region|cellulase activity|cellulose catabolic process|cell wall organization
LOC8070029	45.0955	61.6665	28.5244	0.46256	-1.11229	0.0096713	0.0872763	Down	0.233995	0.205589	0.360188	0.127985	0.154071	0.0718776	GeneID:8070029,Genbank:XM_021464658.1	ABC transporter A family member 8%2C transcript variant X1
LOC8070042	5692.49	3248.04	8136.94	2.50518	1.32492	6.45141e-21	2.50777e-18	Up	28.5322	24.4946	30.4923	75.559	61.1096	63.7446	GeneID:8070042,Genbank:XM_002467644.2	COBRA-like protein 5	GO:0009664,GO:0009832,GO:0010215,GO:0046658,GO:0052324	plant-type cell wall organization|plant-type cell wall biogenesis|cellulose microfibril organization|anchored component of plasma membrane|plant-type cell wall cellulose biosynthetic process
LOC8070132	16.3769	3.12299	29.6307	9.48792	3.24609	4.02265e-05	0.00104871	Up	0	0.0934034	0	0.421197	0.250659	0.200629	GeneID:8070132,Genbank:XM_021446003.1	serine carboxypeptidase-like 2	GO:0004185,GO:0005576,GO:0019748	serine-type carboxypeptidase activity|extracellular region|secondary metabolic process
LOC8070141	31.0886	18.0144	44.1628	2.45153	1.29368	0.0142858	0.115332	Up	0.813193	0.83271	0.962518	1.38696	2.41541	2.31998	GeneID:8070141,Genbank:XM_021446540.1	putative 12-oxophytodienoate reductase 9	GO:0005737,GO:0010181,GO:0016629,GO:0031408	cytoplasm|FMN binding|12-oxophytodienoate reductase activity|oxylipin biosynthetic process	ko00592	alpha-Linolenic acid metabolism
LOC8070221	169.649	230.243	109.054	0.473649	-1.07811	0.00659796	0.0653092	Down	4.37484	5.98359	4.39772	1.04736	2.10209	3.55434	GeneID:8070221,Genbank:XM_002449932.2	probable glutathione S-transferase GSTU6	GO:0004364,GO:0005737,GO:0006749	glutathione transferase activity|cytoplasm|glutathione metabolic process	ko00982,ko00480,ko00980	Drug metabolism - cytochrome P450|Glutathione metabolism|Metabolism of xenobiotics by cytochrome P450
LOC8070252	30.079	15.0945	45.0635	2.98542	1.57794	0.00383807	0.043506	Up	0.118323	0.0458177	0.24866	0.46704	0.304319	0.398584	GeneID:8070252,Genbank:XM_002448627.2	long chain acyl-CoA synthetase 4	GO:0004467,GO:0005524,GO:0005794,GO:0005886,GO:0006631,GO:0102391	long-chain fatty acid-CoA ligase activity|ATP binding|Golgi apparatus|plasma membrane|fatty acid metabolic process|decanoate-CoA ligase activity	ko00071,ko00061,ko04146,ko02024,ko01212	Fatty acid degradation|Fatty acid biosynthesis|Peroxisome|Quorum sensing|Fatty acid metabolism
LOC8070253	44.6941	15.8949	73.4933	4.6237	2.20905	2.00796e-05	0.00058106	Up	0.231778	0.109261	0.173804	0.587812	0.637743	1.04555	GeneID:8070253,Genbank:XM_021464103.1	alpha-humulene synthase
LOC8070256	5563.01	3549.52	7576.49	2.13451	1.0939	2.81806e-23	1.3106e-20	Up	17.5939	18.1156	17.2585	36.7772	35.21	36.4913	GeneID:8070256,Genbank:XM_002448633.2	linoleate 9S-lipoxygenase%2C transcript variant X5	GO:0005737,GO:0016702,GO:0031408,GO:0046872	cytoplasm|oxidoreductase activity, acting on single donors with incorporation of molecular oxygen, incorporation of two atoms of oxygen|oxylipin biosynthetic process|metal ion binding	ko00591	Linoleic acid metabolism
LOC8070316	74.6501	43.5829	105.717	2.42566	1.27838	0.0478877	0.265077	Up	0.219181	0.246445	0.675338	0.539973	0.797179	1.29315	GeneID:8070316,Genbank:XM_002448715.2	probable metal-nicotianamine transporter YSL10	GO:0005886,GO:0016021,GO:0055085	plasma membrane|integral component of membrane|transmembrane transport
LOC8070461	309.985	203.504	416.466	2.04647	1.03314	0.00656829	0.0650683	Up	1.13737	1.01519	1.60265	3.2625	1.70483	2.38396	GeneID:8070461,Genbank:XM_021457784.1	phosphate transporter PHO1-1
LOC8070470	132.24	178.054	86.4264	0.485393	-1.04277	8.69851e-05	0.00204462	Down	3.38752	3.53611	3.34537	1.69641	1.71048	1.37852	GeneID:8070470,Genbank:XM_002457469.2	transcription factor bHLH162	GO:0000977,GO:0003700,GO:0006355,GO:0006357,GO:0008134,GO:0046983,GO:0050832,GO:0090575	RNA polymerase II regulatory region sequence-specific DNA binding|DNA-binding transcription factor activity|regulation of transcription, DNA-templated|regulation of transcription by RNA polymerase II|transcription factor binding|protein dimerization activity|defense response to fungus|RNA polymerase II transcription factor complex
LOC8070503	129.362	179.471	79.2535	0.441596	-1.1792	9.47581e-06	0.000304301	Down	1.3386	1.28297	1.63568	0.423819	0.65363	0.720813	GeneID:8070503,Genbank:XM_021450096.1	uncharacterized LOC8070503%2C transcript variant X2	GO:0005634,GO:0008270	nucleus|zinc ion binding
LOC8070544	12.1439	23.6126	0.675152	0.0285929	-5.1282	0.0303063	0.195408	Down	0.450922	0	1.05419	0.0200629	0	0.0205466	GeneID:8070544,Genbank:XM_002464502.2	putative glycine-rich cell wall structural protein 1
LOC8070577	636.9	884.51	389.29	0.440119	-1.18403	0.017674	0.135263	Down	36.7152	23.4888	18.1333	7.05008	8.87557	17.0788	GeneID:8070577,Genbank:XM_002452318.2	glycine-rich cell wall structural protein
LOC8070578	258.202	387.827	128.576	0.331529	-1.59279	2.90957e-05	0.000800178	Down	9.29201	11.8358	8.45772	1.17333	3.04944	5.18199	GeneID:8070578,Genbank:XM_002452319.2	glycine-rich cell wall structural protein
LOC8070662	888.684	362.61	1414.76	3.9016	1.96406	1.2931e-16	3.20738e-14	Up	4.6915	4.43559	5.41972	21.4829	15.2342	17.661	GeneID:8070662,Genbank:XM_002450280.2	O-methyltransferase ZRP4	GO:0008171,GO:0008757,GO:0019438,GO:0046983	O-methyltransferase activity|S-adenosylmethionine-dependent methyltransferase activity|aromatic compound biosynthetic process|protein dimerization activity
LOC8070668	186.42	60.0195	312.821	5.21199	2.38183	0.000288717	0.00558655	Up	0.903229	0.238857	3.15138	9.71653	4.25463	7.20336	GeneID:8070668,Genbank:XM_002450283.2	cortical cell-delineating protein
LOC8070688	772.628	497.842	1047.41	2.10391	1.07307	1.81206e-08	1.18576e-06	Up	5.52402	4.49465	5.59441	11.0057	8.65171	11.7834	GeneID:8070688,Genbank:XM_002450322.2	auxin transporter-like protein 3	GO:0003333,GO:0005886,GO:0009734,GO:0009926,GO:0010311,GO:0010328,GO:0015171,GO:0015293,GO:0016021,GO:0048829	amino acid transmembrane transport|plasma membrane|auxin-activated signaling pathway|auxin polar transport|lateral root formation|auxin influx transmembrane transporter activity|amino acid transmembrane transporter activity|symporter activity|integral component of membrane|root cap development	ko04075	Plant hormone signal transduction
LOC8070719	40.0187	26.6384	53.3989	2.00459	1.0033	0.0335405	0.209781	Up	0.250434	0.107182	0.207271	0.330465	0.481791	0.269365	GeneID:8070719,Genbank:XM_021449649.1	uncharacterized LOC8070719%2C transcript variant X2	GO:0102159,GO:0102467	baicalein 7-O-glucuronosyltransferase activity|scutellarein 7-O-glucuronosyltransferase activity
LOC8070848	1066.78	1564.72	568.837	0.363538	-1.45982	3.67064e-05	0.000974124	Down	19.0694	17.5222	11.5591	3.67622	6.02145	7.10578	GeneID:8070848,Genbank:XM_021462426.1	ethylene-responsive transcription factor ERF115%2C transcript variant X1
LOC8070931	992.359	625.187	1359.53	2.1746	1.12075	0.00407115	0.0456235	Up	5.86416	5.38993	2.77497	6.71338	12.26	10.3681	GeneID:8070931,Genbank:XM_021462571.1	deoxyhypusine synthase%2C transcript variant X1
LOC8071063	43.2884	73.5729	13.004	0.17675	-2.50022	1.54416e-07	8.02715e-06	Down	1.15429	1.78183	1.66729	0.22023	0.149429	0.410072	GeneID:8071063,Genbank:XM_002453407.2	basic leucine zipper 8
LOC8071083	26.8385	11.2362	42.4408	3.77716	1.9173	0.000982239	0.0149063	Up	0.24691	0.22309	0.271375	0.547458	0.987836	1.14288	GeneID:8071083,Genbank:XM_002446976.2	uncharacterized LOC8071083
LOC8071095	152.659	78.1694	227.149	2.90586	1.53896	0.000400856	0.0073417	Up	0.824824	0.580088	1.40223	3.12536	2.97968	1.68213	GeneID:8071095,Genbank:XM_002448395.2	myb-related protein Zm1	GO:0005634,GO:0030154,GO:0043565,GO:0044212	nucleus|cell differentiation|sequence-specific DNA binding|transcription regulatory region DNA binding
LOC8071106	65.285	33.9445	96.6255	2.84657	1.50922	4.5215e-05	0.00115789	Up	0.3311	0.223371	0.246336	0.737891	0.666344	0.778815	GeneID:8071106,Genbank:XM_021462586.1	uncharacterized LOC8071106
LOC8071134	11.2525	17.3755	5.12938	0.295207	-1.7602	0.0487089	0.26787	Down	0.548241	0.182899	0.449247	0.0863133	0.0460153	0.198887	GeneID:8071134,Genbank:XM_002443937.2	germin-like protein 12-2	GO:0005618,GO:0030145,GO:0045735,GO:0048046	cell wall|manganese ion binding|nutrient reservoir activity|apoplast
LOC8071150	3.8194	0	7.6388	Inf	Inf	0.00905125	0.0830751	Up	0	0	0	0.011685	0.0996717	0.155567	GeneID:8071150,Genbank:XM_021465528.1	putative F-box/LRR-repeat protein 23%2C transcript variant X1
LOC8071200	78.4396	106.853	50.0264	0.468181	-1.09486	0.00598957	0.0607836	Down	1.30466	1.19859	0.899258	0.152875	0.70634	0.667994	GeneID:8071200,Genbank:XM_002440608.2	peroxidase 5	GO:0004601,GO:0005576,GO:0006979,GO:0020037,GO:0042744,GO:0046872	peroxidase activity|extracellular region|response to oxidative stress|heme binding|hydrogen peroxide catabolic process|metal ion binding	ko00940	Phenylpropanoid biosynthesis
LOC8071209	1737.1	626.031	2848.16	4.54956	2.18573	1.24668e-25	7.32461e-23	Up	11.5615	10.7298	9.79635	54.7325	43.8732	41.5524	GeneID:8071209,Genbank:XM_002440617.2	fasciclin-like arabinogalactan protein 11	GO:0005886,GO:0009834,GO:0031225	plasma membrane|plant-type secondary cell wall biogenesis|anchored component of membrane
LOC8071240	2635.11	1694.79	3575.42	2.10965	1.077	3.48247e-08	2.12905e-06	Up	20.9798	18.8795	23.9275	51.116	37.2948	40.4941	GeneID:8071240,Genbank:XM_002439146.2	translation initiation factor IF-2
LOC8071257	312.568	424.777	200.358	0.471677	-1.08413	0.0239512	0.166123	Down	7.15921	5.03335	2.99611	2.3925	2.47774	2.01642	GeneID:8071257,Genbank:XM_002439163.2	probable serine/threonine-protein kinase PBL25
LOC8071397	36.8139	64.8615	8.7663	0.135154	-2.88732	6.82364e-08	3.93174e-06	Down	1.23584	0.669973	1.23852	0.015423	0.279559	0.110564	GeneID:8071397,Genbank:XM_002441658.2	peroxidase 4	GO:0004601,GO:0005576,GO:0006979,GO:0020037,GO:0042744,GO:0046872	peroxidase activity|extracellular region|response to oxidative stress|heme binding|hydrogen peroxide catabolic process|metal ion binding	ko00940	Phenylpropanoid biosynthesis
LOC8071410	413.584	271.906	555.262	2.04211	1.03006	8.74478e-06	0.000284331	Up	2.73164	2.90904	2.82066	4.45671	5.4944	6.61192	GeneID:8071410,Genbank:XM_002442637.2	BTB/POZ domain and ankyrin repeat-containing protein NH5.2	GO:0005634,GO:0009864	nucleus|induced systemic resistance, jasmonic acid mediated signaling pathway	ko04075	Plant hormone signal transduction
LOC8071421	195.303	319.306	71.3006	0.223299	-2.16295	5.94074e-20	1.9836e-17	Down	3.15196	3.34872	2.74752	0.51905	0.760968	0.702425	GeneID:8071421,Genbank:XM_002442655.2	calcium-dependent protein kinase 25	GO:0004674,GO:0004683,GO:0005509,GO:0005524,GO:0005634,GO:0005737,GO:0005886,GO:0009738,GO:0009931,GO:0018105,GO:0035556,GO:0046777,GO:0080092	protein serine/threonine kinase activity|calmodulin-dependent protein kinase activity|calcium ion binding|ATP binding|nucleus|cytoplasm|plasma membrane|abscisic acid-activated signaling pathway|calcium-dependent protein serine/threonine kinase activity|peptidyl-serine phosphorylation|intracellular signal transduction|protein autophosphorylation|regulation of pollen tube growth
LOC8071471	116.397	60.9852	171.808	2.81721	1.49427	1.39343e-07	7.34627e-06	Up	0.681949	0.587165	0.691863	2.02176	1.70703	1.56601	GeneID:8071471,Genbank:XM_002442502.2	protein DETOXIFICATION 41	GO:0006855,GO:0009705,GO:0009813,GO:0010023,GO:0010231,GO:0015238,GO:0015299,GO:0016021,GO:0022857	drug transmembrane transport|plant-type vacuole membrane|flavonoid biosynthetic process|proanthocyanidin biosynthetic process|maintenance of seed dormancy|drug transmembrane transporter activity|solute:proton antiporter activity|integral component of membrane|transmembrane transporter activity
LOC8071493	56.2867	78.6332	33.9401	0.431626	-1.21215	0.00203619	0.0265807	Down	0.526117	0.556173	0.573798	0.215358	0.200921	0.268796	GeneID:8071493,Genbank:XM_021445909.1	uncharacterized LOC8071493	GO:0005634,GO:0005694,GO:0007059,GO:0051301,GO:0051321	nucleus|chromosome|chromosome segregation|cell division|meiotic cell cycle
LOC8071507	146.721	214.53	78.9122	0.367837	-1.44286	0.0233053	0.163206	Down	5.29123	5.50578	2.45795	0.337181	1.41691	2.92498	GeneID:8071507,Genbank:XM_002443572.2	thaumatin-like pathogenesis-related protein 4	GO:0031640,GO:0050832	killing of cells of other organism|defense response to fungus
LOC8071508	3148.01	4314.67	1981.34	0.459209	-1.12278	0.0121106	0.102041	Down	109.465	127.062	74.4576	15.3721	65.7338	56.1293	GeneID:8071508,Genbank:XM_002442539.2	thaumatin-like pathogenesis-related protein 4	GO:0031640,GO:0050832	killing of cells of other organism|defense response to fungus
LOC8071659	36.6856	23.9872	49.3841	2.05877	1.04178	0.0312492	0.199915	Up	0.573725	0.337686	0.34924	0.889061	0.894294	0.704347	GeneID:8071659,Genbank:XM_002453466.2	uncharacterized protein At1g15400
LOC8071678	9.00202	2.90459	15.0994	5.19847	2.37809	0.0233398	0.163306	Up	0.0367997	0.0299246	0.0186673	0.103561	0.100383	0.221758	GeneID:8071678,Genbank:XM_002453486.2	pectate lyase	GO:0030570,GO:0045490,GO:0046872	pectate lyase activity|pectin catabolic process|metal ion binding	ko00040,ko02024	Pentose and glucuronate interconversions|Quorum sensing
LOC8071700	245.565	361.82	129.311	0.35739	-1.48443	0.00180438	0.0242233	Down	10.5924	12.555	7.66052	0.409557	5.21112	4.9493	GeneID:8071700,Genbank:XM_002450609.2	dirigent protein 2	GO:0048046	apoplast
LOC8071705	16111.5	4895.25	27327.8	5.58252	2.48092	1.60306e-42	3.79547e-39	Up	60.9957	68.803	72.279	404.499	365.09	312.934	GeneID:8071705,Genbank:XM_002450613.2	flavonoid O-methyltransferase-like protein Os11g0303600	GO:0008171,GO:0008757,GO:0019438,GO:0046983	O-methyltransferase activity|S-adenosylmethionine-dependent methyltransferase activity|aromatic compound biosynthetic process|protein dimerization activity
LOC8071753	165.053	247.316	82.7909	0.334757	-1.57881	0.00230313	0.0292598	Down	4.12877	2.41945	1.9905	0.661901	1.11743	0.960302	GeneID:8071753,Genbank:XM_002454315.2	aspartyl protease family protein At5g10770	GO:0004190,GO:0005886,GO:0006508,GO:0030163,GO:0031225	aspartic-type endopeptidase activity|plasma membrane|proteolysis|protein catabolic process|anchored component of membrane
LOC8071760	220.611	294.659	146.562	0.497397	-1.00753	0.00171854	0.0232628	Down	3.807	2.49148	4.53506	2.12926	1.55927	1.46172	GeneID:8071760,Genbank:XM_002454322.2	probable glycosyltransferase 7	GO:0000139,GO:0005768,GO:0005802,GO:0008378,GO:0016021	Golgi membrane|endosome|trans-Golgi network|galactosyltransferase activity|integral component of membrane
LOC8071920	31.0482	18.6719	43.4245	2.32566	1.21764	0.0194592	0.143935	Up	0.173688	0.178407	0.194762	0.477096	0.369056	0.373635	GeneID:8071920,Genbank:XM_021452667.1	carotenoid 9%2C10(9'%2C10')-cleavage dioxygenase
LOC8071960	56.5205	32.3937	80.6473	2.4896	1.31591	0.000827482	0.0130217	Up	0.188003	0.172955	0.231195	0.495552	0.528377	0.388088	GeneID:8071960,Genbank:XM_002450959.2	uncharacterized LOC8071960	GO:0005783,GO:0005789,GO:0016021,GO:0030544,GO:0034975	endoplasmic reticulum|endoplasmic reticulum membrane|integral component of membrane|Hsp70 protein binding|protein folding in endoplasmic reticulum
LOC8071988	4033.29	5734.97	2331.62	0.406562	-1.29845	0.0122066	0.102684	Down	194.042	157.875	86.1413	25.21	75.4723	70.3346	GeneID:8071988,Genbank:XM_002449725.2	barwin	GO:0030246,GO:0042742,GO:0050832	carbohydrate binding|defense response to bacterium|defense response to fungus
LOC8072022	574.977	258.555	891.399	3.44762	1.7856	1.30256e-28	1.09432e-25	Up	3.05362	3.67601	2.53992	11.2358	9.08918	10.4125	GeneID:8072022,Genbank:XM_002447677.2	protein SRG1	GO:0010150,GO:0016682,GO:0046872,GO:0051213	leaf senescence|oxidoreductase activity, acting on diphenols and related substances as donors, oxygen as acceptor|metal ion binding|dioxygenase activity
LOC8072094	1628.75	1039.54	2217.96	2.1336	1.09329	0.00343143	0.040274	Up	18.1354	10.2193	6.63817	20.2595	21.6818	29.6447	GeneID:8072094,Genbank:XM_002456333.2	gibberellin 2-beta-dioxygenase	GO:0009685,GO:0009686,GO:0045487,GO:0045543,GO:0046872,GO:0051213,GO:0052634	gibberellin metabolic process|gibberellin biosynthetic process|gibberellin catabolic process|gibberellin 2-beta-dioxygenase activity|metal ion binding|dioxygenase activity|C-19 gibberellin 2-beta-dioxygenase activity	ko00904	Diterpenoid biosynthesis
LOC8072099	5.52254	9.68207	1.36301	0.140777	-2.82852	0.0495737	0.270677	Down	0.127101	0.106006	0.0694341	0.0100052	0	0.0307393	GeneID:8072099,Genbank:XM_002456338.2	protein DOG1-like 3	GO:0006351,GO:0043565	transcription, DNA-templated|sequence-specific DNA binding
LOC8072105	96.6098	130.384	62.8357	0.481929	-1.05311	0.00409064	0.0457829	Down	1.95819	2.32156	3.37917	1.25477	0.758802	1.51518	GeneID:8072105,Genbank:XM_021455903.1	probable protein ABIL5%2C transcript variant X4
LOC8072113	409.491	624.5	194.483	0.311423	-1.68305	1.29128e-13	2.07593e-11	Down	5.20423	5.17741	5.51365	0.707383	1.59517	2.43145	GeneID:8072113,Genbank:XM_002456352.2	probable indole-3-acetic acid-amido synthetase GH3.2	GO:0009416,GO:0009733,GO:0016874	response to light stimulus|response to auxin|ligase activity	ko04075	Plant hormone signal transduction
LOC8072217	245.115	94.3046	395.926	4.19837	2.06983	1.24414e-08	8.38127e-07	Up	0.658628	0.998029	0.732608	2.6554	2.87458	4.10824	GeneID:8072217,Genbank:XM_002461091.2	probable galacturonosyltransferase-like 4	GO:0000139,GO:0005794,GO:0016021,GO:0045489,GO:0047262,GO:0071555,GO:0090406	Golgi membrane|Golgi apparatus|integral component of membrane|pectin biosynthetic process|polygalacturonate 4-alpha-galacturonosyltransferase activity|cell wall organization|pollen tube
LOC8072328	726.312	375.876	1076.75	2.86464	1.51835	2.76866e-11	3.22536e-09	Up	2.73784	3.91904	2.56698	8.05107	7.46831	9.89744	GeneID:8072328,Genbank:XM_002447035.2	acyclic sesquiterpene synthase	GO:0000287,GO:0005737,GO:0006952,GO:0010333,GO:0016102,GO:0016787,GO:0102145	magnesium ion binding|cytoplasm|defense response|terpene synthase activity|diterpenoid biosynthetic process|hydrolase activity|(3R)-(E)-nerolidol synthase activity	ko00900,ko00909	Terpenoid backbone biosynthesis|Sesquiterpenoid and triterpenoid biosynthesis
LOC8072366	880.387	1319.29	441.48	0.334633	-1.57935	1.01805e-14	1.93533e-12	Down	17.0836	14.0149	14.5492	2.97266	5.17264	6.47346	GeneID:8072366,Genbank:XM_002457488.2	NAC transcription factor NAM-B2	GO:0003677,GO:0005634,GO:0006355	DNA binding|nucleus|regulation of transcription, DNA-templated
LOC8072394	66.5553	92.2639	40.8468	0.442716	-1.17555	0.00118796	0.0172555	Down	0.815278	0.977548	1.04121	0.3828	0.408156	0.412133	GeneID:8072394,Genbank:XM_021456890.1	sugar transporter ERD6-like 5
LOC8072397	3226.01	2099.39	4352.62	2.07328	1.05191	7.8351e-05	0.00187394	Up	31.5247	22.0279	40.335	75.8911	57.2177	52.9312	GeneID:8072397,Genbank:XM_002457519.2	germin-like protein 5-1	GO:0005618,GO:0009506,GO:0010497,GO:0030145,GO:0045735,GO:0048046,GO:2000280	cell wall|plasmodesma|plasmodesmata-mediated intercellular transport|manganese ion binding|nutrient reservoir activity|apoplast|regulation of root development
LOC8072403	506.021	696.901	315.141	0.452203	-1.14496	0.0420376	0.243369	Down	5.32351	10.587	5.13134	3.37936	3.06479	2.7448	GeneID:8072403,Genbank:XM_021455265.1	probable glycerol-3-phosphate acyltransferase 3%2C transcript variant X1
LOC8072417	34.7873	8.47598	61.0986	7.20844	2.84969	3.82461e-06	0.000139703	Up	0.102653	0.12243	0.0520729	0.378177	0.716849	0.828382	GeneID:8072417,Genbank:XM_002457539.2	tyrosine decarboxylase 1	GO:0004837,GO:0006520,GO:0030170	tyrosine decarboxylase activity|cellular amino acid metabolic process|pyridoxal phosphate binding	ko00950,ko00350	Isoquinoline alkaloid biosynthesis|Tyrosine metabolism
LOC8072462	986.45	594.298	1378.6	2.31972	1.21395	6.32256e-09	4.54875e-07	Up	3.3526	3.01816	3.30342	8.59792	6.90051	6.0263	GeneID:8072462,Genbank:XM_002452400.2	filament-like plant protein 7%2C transcript variant X4
LOC8072518	163.503	224.888	102.117	0.454082	-1.13898	0.0167054	0.129757	Down	3.06758	1.62497	1.62722	0.834123	0.7268	1.18491	GeneID:8072518,Genbank:XM_002439846.2	probable polyol transporter 6%2C transcript variant X1	GO:0005351,GO:0005355,GO:0005887,GO:0008645	carbohydrate:proton symporter activity|glucose transmembrane transporter activity|integral component of plasma membrane|hexose transmembrane transport
LOC8072541	4873.72	2765.49	6981.96	2.52468	1.3361	8.18672e-14	1.41202e-11	Up	26.4343	21.8685	32.5648	74.7615	58.1532	62.4116	GeneID:8072541,Genbank:XM_002439869.2	flavonoid 3'-monooxygenase	GO:0005506,GO:0009813,GO:0016020,GO:0016021,GO:0016709,GO:0020037	iron ion binding|flavonoid biosynthetic process|membrane|integral component of membrane|oxidoreductase activity, acting on paired donors, with incorporation or reduction of molecular oxygen, NAD(P)H as one donor, and incorporation of one atom of oxygen|heme binding	ko00944,ko00941	Flavone and flavonol biosynthesis|Flavonoid biosynthesis
LOC8072543	716.269	419.503	1013.04	2.41485	1.27193	4.74085e-06	0.000167027	Up	5.17121	3.47032	6.04163	14.0152	9.58619	10.2913	GeneID:8072543,Genbank:XM_002441172.2	probable glucuronosyltransferase Os01g0926700	GO:0000139,GO:0006486,GO:0016021,GO:0016757,GO:0071555	Golgi membrane|protein glycosylation|integral component of membrane|transferase activity, transferring glycosyl groups|cell wall organization
LOC8072572	77.6851	107.477	47.8931	0.445612	-1.16614	0.000474788	0.00834935	Down	1.67882	1.20494	1.18746	0.423451	0.645	0.669076	GeneID:8072572,Genbank:XM_021450320.1	cytochrome P450 94A2	GO:0005506,GO:0009611,GO:0009694,GO:0016021,GO:0016705,GO:0020037,GO:0052694	iron ion binding|response to wounding|jasmonic acid metabolic process|integral component of membrane|oxidoreductase activity, acting on paired donors, with incorporation or reduction of molecular oxygen|heme binding|jasmonoyl-isoleucine-12-hydroxylase activity
LOC8072637	35.0775	16.9726	53.1824	3.13342	1.64774	0.000958477	0.0146666	Up	0.249696	0.180486	0.217137	0.827412	0.480031	0.635521	GeneID:8072637,Genbank:XM_021450259.1	serine carboxypeptidase-like 51	GO:0004185,GO:0005576,GO:0051603	serine-type carboxypeptidase activity|extracellular region|proteolysis involved in cellular protein catabolic process
LOC8072648	23.8346	33.6735	13.9956	0.415625	-1.26664	0.0349713	0.216002	Down	0.393089	0.398704	0.578909	0.194644	0.110686	0.239204	GeneID:8072648,Genbank:XM_002437038.2	E3 ubiquitin-protein ligase EL5	GO:0006511,GO:0016021,GO:0046872,GO:0061630	ubiquitin-dependent protein catabolic process|integral component of membrane|metal ion binding|ubiquitin protein ligase activity
LOC8072675	236.124	66.3739	405.874	6.11496	2.61234	1.83573e-22	8.24308e-20	Up	1.49834	2.07271	1.91326	12.8745	10.1193	9.23218	GeneID:8072675,Genbank:XM_002438465.2	non-specific lipid-transfer protein 4	GO:0006869,GO:0008289	lipid transport|lipid binding
LOC8072694	107.477	49.1405	165.813	3.37427	1.75458	2.41257e-09	1.90403e-07	Up	0.637281	1.12482	0.55633	2.12329	2.76524	2.65598	GeneID:8072694,Genbank:XM_002437084.2	peroxidase P7	GO:0004601,GO:0005618,GO:0005794,GO:0005829,GO:0006979,GO:0009809,GO:0010089,GO:0020037,GO:0042744,GO:0046872,GO:0048046,GO:1901430	peroxidase activity|cell wall|Golgi apparatus|cytosol|response to oxidative stress|lignin biosynthetic process|xylem development|heme binding|hydrogen peroxide catabolic process|metal ion binding|apoplast|positive regulation of syringal lignin biosynthetic process	ko00940	Phenylpropanoid biosynthesis
LOC8072712	123.351	173.764	72.9384	0.419756	-1.25238	5.07869e-06	0.000176831	Down	4.61727	3.98971	4.44661	2.08669	1.89245	1.27729	GeneID:8072712,Genbank:XM_002440653.2	translation initiation factor IF-2
LOC8072773	34.875	23.0163	46.7337	2.03046	1.02181	0.0368575	0.223907	Up	0.301006	0.519212	0.180453	0.490051	0.567298	0.903359	GeneID:8072773,Genbank:XM_002450383.2	uncharacterized protein CG5098
LOC8072821	47.0712	29.9239	64.2185	2.14606	1.10169	0.00880827	0.0813773	Up	0.373811	0.517106	0.340013	0.88379	0.998589	0.661937	GeneID:8072821,Genbank:XM_002436869.2	very-long-chain 3-oxoacyl-CoA reductase 1	GO:0005783,GO:0005789,GO:0009793,GO:0016020,GO:0016021,GO:0018454,GO:0042761,GO:0045703,GO:0102339,GO:0102340,GO:0102341,GO:0102342	endoplasmic reticulum|endoplasmic reticulum membrane|embryo development ending in seed dormancy|membrane|integral component of membrane|acetoacetyl-CoA reductase activity|very long-chain fatty acid biosynthetic process|ketoreductase activity|3-oxo-arachidoyl-CoA reductase activity|3-oxo-behenoyl-CoA reductase activity|3-oxo-lignoceroyl-CoA reductase activity|3-oxo-cerotoyl-CoA reductase activity	ko01212,ko01040,ko00062,ko00140	Fatty acid metabolism|Biosynthesis of unsaturated fatty acids|Fatty acid elongation|Steroid hormone biosynthesis
LOC8072836	37.6188	19.3309	55.9066	2.89208	1.53211	0.00132928	0.0188766	Up	0.0624191	0.0918473	0.12213	0.346755	0.214051	0.205593	GeneID:8072836,Genbank:XM_021449110.1	aspartyl protease family protein At5g10770	GO:0004190,GO:0005886,GO:0006508,GO:0030163,GO:0031225	aspartic-type endopeptidase activity|plasma membrane|proteolysis|protein catabolic process|anchored component of membrane
LOC8072909	83.4233	52.2942	114.552	2.19054	1.13129	0.0271122	0.181008	Up	0.386044	0.316057	0.623453	0.540176	1.26367	0.966036	GeneID:8072909,Genbank:XM_002436928.2	70 kDa peptidyl-prolyl isomerase	GO:0003755,GO:0005516	peptidyl-prolyl cis-trans isomerase activity|calmodulin binding
LOC8072930	217.123	143.771	290.475	2.0204	1.01464	0.00120353	0.0174428	Up	0.807911	0.889138	1.10315	2.36219	1.4184	1.64247	GeneID:8072930,Genbank:XM_021450456.1	phosphate transporter PHO1-3%2C transcript variant X1	GO:0005794,GO:0005802,GO:0005886,GO:0006817,GO:0015114,GO:0016021,GO:0016036	Golgi apparatus|trans-Golgi network|plasma membrane|phosphate ion transport|phosphate ion transmembrane transporter activity|integral component of membrane|cellular response to phosphate starvation
LOC8072955	2287.16	1383.07	3191.25	2.30736	1.20625	1.65908e-16	4.00084e-14	Up	20.9153	21.4075	29.8656	58.352	48.3931	52.6853	GeneID:8072955,Genbank:XM_002447725.2	uncharacterized LOC8072955
LOC8072977	12612.4	6740.83	18484	2.7421	1.45528	1.18381e-41	2.20223e-38	Up	101.669	94.6499	101.58	288.229	250.718	244.353	GeneID:8072977,Genbank:XM_002446377.2	xyloglucan endotransglycosylase/hydrolase protein 8	GO:0004553,GO:0005618,GO:0010411,GO:0016762,GO:0042546,GO:0048046,GO:0071555	hydrolase activity, hydrolyzing O-glycosyl compounds|cell wall|xyloglucan metabolic process|xyloglucan:xyloglucosyl transferase activity|cell wall biogenesis|apoplast|cell wall organization
LOC8072980	968.931	457.532	1480.33	3.23547	1.69398	9.96494e-34	1.17967e-30	Up	8.24919	7.03484	7.98285	26.4616	23.7312	21.9623	GeneID:8072980,Genbank:XM_002446380.2	xyloglucan endotransglycosylase/hydrolase protein 8	GO:0004553,GO:0005618,GO:0010411,GO:0016762,GO:0042546,GO:0048046,GO:0071555	hydrolase activity, hydrolyzing O-glycosyl compounds|cell wall|xyloglucan metabolic process|xyloglucan:xyloglucosyl transferase activity|cell wall biogenesis|apoplast|cell wall organization
LOC8073000	825.292	483.306	1167.28	2.41519	1.27214	6.95666e-07	3.10312e-05	Up	13.6989	7.24247	12.0048	28.9921	20.4309	26.602	GeneID:8073000,Genbank:XM_002446400.2	non-specific lipid-transfer protein
LOC8073018	13.103	20.9894	5.21653	0.248531	-2.0085	0.0165728	0.128958	Down	0.334588	0.266032	0.147096	0.0342397	0.109523	0.0350652	GeneID:8073018,Genbank:XM_021462539.1	anthocyanin regulatory R-S protein
LOC8073223	39.2422	59.8328	18.6516	0.311729	-1.68164	0.000347472	0.00649645	Down	2.08402	1.3729	1.60581	0.350945	0.66203	0.497639	GeneID:8073223,Genbank:XM_002444033.2	uncharacterized LOC8073223
LOC8073235	344.631	223.314	465.947	2.08651	1.06109	1.8354e-05	0.000538302	Up	2.99855	2.76346	3.18157	6.71242	4.48508	6.67785	GeneID:8073235,Genbank:XM_002444045.2	BTB/POZ and MATH domain-containing protein 1	GO:0005634,GO:0006970,GO:0016567,GO:0042631,GO:0042802,GO:0071472	nucleus|response to osmotic stress|protein ubiquitination|cellular response to water deprivation|identical protein binding|cellular response to salt stress	ko04341,ko04340	Hedgehog signaling pathway - fly|Hedgehog signaling pathway
LOC8073272	110.028	178.582	41.4749	0.232246	-2.10627	2.58011e-06	9.86731e-05	Down	1.37915	2.04745	2.64772	0.40169	0.358844	0.589267	GeneID:8073272,Genbank:XM_002444082.2	indole-2-monooxygenase	GO:0005506,GO:0016020,GO:0016021,GO:0016709,GO:0020037	iron ion binding|membrane|integral component of membrane|oxidoreductase activity, acting on paired donors, with incorporation or reduction of molecular oxygen, NAD(P)H as one donor, and incorporation of one atom of oxygen|heme binding
LOC8073331	291.161	422.481	159.841	0.378339	-1.40225	3.80999e-10	3.53122e-08	Down	5.51526	5.31143	4.04301	1.70108	1.68163	2.01898	GeneID:8073331,Genbank:XM_002457346.2	AP2/ERF and B3 domain-containing protein Os01g0141000	GO:0003677,GO:0003700,GO:0005634	DNA binding|DNA-binding transcription factor activity|nucleus
LOC8073341	25.3659	42.4749	8.25692	0.194396	-2.36293	0.000109608	0.00247368	Down	0.975061	0.512579	0.524595	0.136066	0.177319	0.0619319	GeneID:8073341,Genbank:XM_021457773.1	uncharacterized LOC8073341
LOC8073354	4998.88	7889.92	2107.85	0.267158	-1.90424	0.033315	0.208822	Down	331.518	381.822	82.9246	26.289	61.2234	117.409	GeneID:8073354,Genbank:XM_021457487.1	Bowman-Birk type wound-induced proteinase inhibitor WIP1
LOC8073422	682.721	917.072	448.37	0.488915	-1.03234	1.37245e-05	0.00041988	Down	13.2698	10.7481	8.92958	5.52601	4.53234	5.4004	GeneID:8073422,Genbank:XM_002446561.2	aldose 1-epimerase	GO:0004034,GO:0005576,GO:0019318,GO:0030246	aldose 1-epimerase activity|extracellular region|hexose metabolic process|carbohydrate binding	ko00052,ko00010	Galactose metabolism|Glycolysis / Gluconeogenesis
LOC8073440	151.195	219.585	82.8051	0.377098	-1.40699	2.24923e-08	1.44283e-06	Down	5.02512	4.61193	5.03471	1.02421	1.86559	2.40375	GeneID:8073440,Genbank:XM_002447924.2	cell number regulator 2	GO:0016021	integral component of membrane
LOC8073488	37.742	22.5611	52.923	2.34576	1.23006	0.00810949	0.0767028	Up	0.317276	0.533203	0.2897	0.941577	0.57121	1.06403	GeneID:8073488,Genbank:XM_002441833.2	citrate-binding protein	GO:0005773	vacuole
LOC8073494	42.917	24.2458	61.5882	2.54016	1.34492	0.00248754	0.0310572	Up	0.198691	0.373408	0.456914	1.04375	0.896093	0.569164	GeneID:8073494,Genbank:XM_021446465.1	diacylglycerol O-acyltransferase 2D	GO:0004144,GO:0005789,GO:0005811,GO:0006071,GO:0016021,GO:0019432	diacylglycerol O-acyltransferase activity|endoplasmic reticulum membrane|lipid droplet|glycerol metabolic process|integral component of membrane|triglyceride biosynthetic process	ko00561	Glycerolipid metabolism
LOC8073519	736.708	393.982	1079.43	2.73981	1.45407	3.84284e-21	1.53974e-18	Up	1.96822	2.55382	2.25326	6.11401	5.23397	6.47558	GeneID:8073519,Genbank:XM_002445409.2	uncharacterized LOC8073519	GO:0005737,GO:0005886,GO:0009506,GO:0010118	cytoplasm|plasma membrane|plasmodesma|stomatal movement
LOC8073522	321.628	480.886	162.37	0.337648	-1.56641	0.000100331	0.00229614	Down	3.44878	3.49681	2.0898	0.523971	1.10451	1.30142	GeneID:8073522,Genbank:XM_021464463.1	ABC transporter A family member 7
LOC8073583	173.695	240.703	106.687	0.443231	-1.17387	6.95831e-07	3.10312e-05	Down	1.1496	1.38192	1.31844	0.424537	0.752612	0.460964	GeneID:8073583,Genbank:XM_021462540.1	C2 and GRAM domain-containing protein At5g50170
LOC8073591	654.377	921.955	386.799	0.419542	-1.25311	0.0300669	0.194405	Down	14.2782	11.2841	5.83108	1.3422	5.34046	5.95643	GeneID:8073591,Genbank:XM_002448002.2	cytochrome P450 71A9	GO:0005506,GO:0016020,GO:0016021,GO:0016709,GO:0020037	iron ion binding|membrane|integral component of membrane|oxidoreductase activity, acting on paired donors, with incorporation or reduction of molecular oxygen, NAD(P)H as one donor, and incorporation of one atom of oxygen|heme binding
LOC8073592	764.255	1257.24	271.275	0.215771	-2.21243	1.78627e-05	0.00052686	Down	9.20617	7.10721	4.57771	0.617076	1.47471	2.22818	GeneID:8073592,Genbank:XM_002448004.2	cytochrome P450 71A9%2C transcript variant X2	GO:0005506,GO:0016020,GO:0016021,GO:0016709,GO:0020037	iron ion binding|membrane|integral component of membrane|oxidoreductase activity, acting on paired donors, with incorporation or reduction of molecular oxygen, NAD(P)H as one donor, and incorporation of one atom of oxygen|heme binding
LOC8073689	2244.39	3763.39	725.382	0.192747	-2.37522	0.00105788	0.0157381	Down	50.5429	34.8182	17.457	4.40211	6.24271	8.38014	GeneID:8073689,Genbank:XM_021462614.1	malate synthase%2C glyoxysomal
LOC8073849	17.234	7.58067	26.8872	3.54682	1.82652	0.0104051	0.0920175	Up	0.0980705	0.182282	0.056855	0.315415	0.489175	0.352386	GeneID:8073849,Genbank:XM_002454364.2	RNA exonuclease 4%2C transcript variant X2	GO:0000027,GO:0003676,GO:0005634,GO:0006364,GO:0008408	ribosomal large subunit assembly|nucleic acid binding|nucleus|rRNA processing|3'-5' exonuclease activity
LOC8073896	259.29	153.545	365.035	2.37737	1.24937	0.00154189	0.0213147	Up	1.59704	0.937186	1.52838	2.84741	2.2815	4.08939	GeneID:8073896,Genbank:XM_002452673.2	protein NRT1/ PTR FAMILY 7.2	GO:0005886,GO:0010150,GO:0010167,GO:0015112,GO:0015293,GO:0015386,GO:0015706,GO:0016021,GO:0055075,GO:1902600	plasma membrane|leaf senescence|response to nitrate|nitrate transmembrane transporter activity|symporter activity|potassium:proton antiporter activity|nitrate transport|integral component of membrane|potassium ion homeostasis|proton transmembrane transport
LOC8073949	144.181	217.111	71.2518	0.328182	-1.60743	0.00589802	0.060008	Down	3.90575	2.5837	1.5803	0.559092	1.19225	0.791855	GeneID:8073949,Genbank:XM_002452750.2	formin-like protein 5
LOC8073952	35.8569	53.5928	18.1209	0.338122	-1.56439	0.0277318	0.183778	Down	0.567814	0.876826	1.51873	0.158473	0.619556	0.180326	GeneID:8073952,Genbank:XM_002454488.2	expansin-B15
LOC8073986	267.665	357.305	178.024	0.498242	-1.00508	1.49926e-05	0.000450885	Down	4.89779	5.40993	7.2361	2.67834	3.20646	2.48627	GeneID:8073986,Genbank:XM_002447788.2	pectinesterase inhibitor 28	GO:0004857,GO:0040008,GO:0043086,GO:0046910,GO:0048046	enzyme inhibitor activity|regulation of growth|negative regulation of catalytic activity|pectinesterase inhibitor activity|apoplast
LOC8074126	24.5646	11.8577	37.2716	3.14324	1.65225	0.00568821	0.0585832	Up	0.139405	0.125956	0.176789	0.511192	0.392945	0.426119	GeneID:8074126,Genbank:XM_002459122.2	rho GTPase-activating protein 3	GO:0005096,GO:0005886,GO:0007165,GO:0007275,GO:0009531,GO:0009664	GTPase activator activity|plasma membrane|signal transduction|multicellular organism development|secondary cell wall|plant-type cell wall organization
LOC8074127	23.2479	32.757	13.7388	0.419415	-1.25355	0.0405178	0.237874	Down	0.402374	0.571661	0.478607	0.198783	0.22709	0.159953	GeneID:8074127,Genbank:XM_002459123.2	uncharacterized LOC8074127
LOC8074137	72.4343	36.3771	108.492	2.98242	1.57648	0.0240988	0.166923	Up	0.343081	0.419978	0.527717	1.83472	1.34039	0.521932	GeneID:8074137,Genbank:XM_002459133.2	zinc transporter 1	GO:0005385,GO:0005886,GO:0006829,GO:0016021,GO:0071577	zinc ion transmembrane transporter activity|plasma membrane|zinc ion transport|integral component of membrane|zinc ion transmembrane transport
LOC8074200	59.3044	88.0046	30.6043	0.347758	-1.52385	7.22913e-05	0.00174977	Down	2.1617	1.44704	1.69729	0.346251	0.430717	0.984998	GeneID:8074200,Genbank:XM_002462780.2	zinc finger protein 8	GO:0003676,GO:0003700,GO:0005634,GO:0006355,GO:0046872,GO:0060862	nucleic acid binding|DNA-binding transcription factor activity|nucleus|regulation of transcription, DNA-templated|metal ion binding|negative regulation of floral organ abscission
LOC8074280	15.0672	22.9137	7.22071	0.315126	-1.666	0.0288609	0.189048	Down	0.160959	0.130888	0.302103	0.0494148	0.0614692	0.0674749	GeneID:8074280,Genbank:XM_002443393.2	isoflavone 3'-hydroxylase	GO:0002213,GO:0005506,GO:0016020,GO:0016021,GO:0016709,GO:0020037,GO:0042343	defense response to insect|iron ion binding|membrane|integral component of membrane|oxidoreductase activity, acting on paired donors, with incorporation or reduction of molecular oxygen, NAD(P)H as one donor, and incorporation of one atom of oxygen|heme binding|indole glucosinolate metabolic process
LOC8074355	93.9902	146.559	41.4214	0.282627	-1.82303	0.0194887	0.144023	Down	3.62515	1.98874	1.15757	0.295598	0.598838	0.938448	GeneID:8074355,Genbank:XM_002451023.2	xylanase inhibitor protein 2	GO:0004568,GO:0005576,GO:0005975,GO:0006952	chitinase activity|extracellular region|carbohydrate metabolic process|defense response	ko00520	Amino sugar and nucleotide sugar metabolism
LOC8074415	17.2578	27.2737	7.24198	0.26553	-1.91305	0.00926648	0.0845015	Down	0.0994864	0.201024	0.091757	0.0277659	0.0444077	0.0284354	GeneID:8074415,Genbank:XM_021452998.1	zinc finger CCCH domain-containing protein 20
LOC8074464	112.275	59.3786	165.171	2.78165	1.47594	3.06031e-06	0.000114845	Up	1.1933	0.367717	0.841084	2.31377	1.72692	2.33006	GeneID:8074464,Genbank:XM_021452828.1	WUSCHEL-related homeobox 11
LOC8074480	156.563	246.671	66.4552	0.269408	-1.89214	8.62407e-14	1.47767e-11	Down	5.25748	4.76684	4.44183	0.618628	1.57905	1.53586	GeneID:8074480,Genbank:XM_002457546.2	flowering-promoting factor 1-like protein 1	GO:0005525,GO:0005634,GO:0005737,GO:0009733,GO:0009909,GO:0045841,GO:2000280	GTP binding|nucleus|cytoplasm|response to auxin|regulation of flower development|negative regulation of mitotic metaphase/anaphase transition|regulation of root development
LOC8074593	719.424	461.239	977.61	2.11953	1.08374	1.56609e-13	2.47196e-11	Up	5.77624	5.89671	6.1416	12.5255	12.3289	11.3615	GeneID:8074593,Genbank:XM_002440200.2	NAC domain-containing protein 73	GO:0003700,GO:0005634,GO:0043565,GO:0044212,GO:0045893,GO:2000652	DNA-binding transcription factor activity|nucleus|sequence-specific DNA binding|transcription regulatory region DNA binding|positive regulation of transcription, DNA-templated|regulation of secondary cell wall biogenesis
LOC8074637	9.58241	17.462	1.7028	0.0975143	-3.35824	0.014352	0.115794	Down	0.491778	0.326802	0.0643778	0.0487022	0.0346188	0	GeneID:8074637,Genbank:XM_002451505.2	putative homeobox-leucine zipper protein HOX26	GO:0003700,GO:0005634,GO:0043565	DNA-binding transcription factor activity|nucleus|sequence-specific DNA binding
LOC8074641	4561.76	6195.15	2928.37	0.472687	-1.08104	6.98818e-05	0.00169618	Down	68.5911	62.7439	43.681	24.4677	27.2554	27.7533	GeneID:8074641,Genbank:XM_021459335.1	probable E3 ubiquitin-protein ligase HIP1%2C transcript variant X1
LOC8074695	166.618	225.274	107.961	0.479243	-1.06117	8.96848e-06	0.000290155	Down	4.76461	3.66682	5.08031	2.1989	2.07951	1.91902	GeneID:8074695,Genbank:XM_002451563.2	auxin-responsive protein SAUR71	GO:0005737,GO:0007275,GO:0009734,GO:0040008	cytoplasm|multicellular organism development|auxin-activated signaling pathway|regulation of growth	ko04075	Plant hormone signal transduction
LOC8074697	356.78	481.957	231.604	0.480549	-1.05725	4.93636e-09	3.642e-07	Down	2.94709	3.11876	3.8563	1.64921	1.51324	1.40635	GeneID:8074697,Genbank:XM_021452782.1	putative wall-associated receptor kinase-like 16
LOC8074729	332.742	449.081	216.403	0.481879	-1.05326	6.84954e-07	3.07114e-05	Down	5.571	5.94382	4.44488	2.00276	2.63287	2.75026	GeneID:8074729,Genbank:XM_002447073.2	peroxisomal (S)-2-hydroxy-acid oxidase GLO3%2C transcript variant X1	GO:0005777,GO:0008891,GO:0009853,GO:0009854,GO:0010109,GO:0010181,GO:0019048,GO:0052852,GO:0052853,GO:0052854	peroxisome|glycolate oxidase activity|photorespiration|oxidative photosynthetic carbon pathway|regulation of photosynthesis|FMN binding|modulation by virus of host morphology or physiology|very-long-chain-(S)-2-hydroxy-acid oxidase activity|long-chain-(S)-2-hydroxy-long-chain-acid oxidase activity|medium-chain-(S)-2-hydroxy-acid oxidase activity	ko01200,ko00630,ko04146	Carbon metabolism|Glyoxylate and dicarboxylate metabolism|Peroxisome
LOC8074740	227.527	350.091	104.964	0.299818	-1.73784	1.10744e-07	6.03392e-06	Down	8.26851	6.02887	5.95269	0.775945	2.38353	2.64884	GeneID:8074740,Genbank:XM_002448525.2	uncharacterized LOC8074740	GO:0003723,GO:0003743,GO:0006417	RNA binding|translation initiation factor activity|regulation of translation	ko03013	RNA transport
LOC8074770	159.938	214.083	105.792	0.494162	-1.01694	3.20319e-05	0.000868999	Down	8.34671	7.31371	7.70766	4.35792	3.86596	2.85631	GeneID:8074770,Genbank:XM_002448555.2	uncharacterized LOC8074770
LOC8074781	1460.4	720.72	2200.07	3.0526	1.61004	0.00873213	0.0808172	Up	6.47161	10.2627	5.96426	13.2049	20.2676	33.1454	GeneID:8074781,Genbank:XM_002454164.2	gibberellin 2-beta-dioxygenase 8%2C transcript variant X1	GO:0005634,GO:0005737,GO:0009685,GO:0045543,GO:0046872,GO:0051213	nucleus|cytoplasm|gibberellin metabolic process|gibberellin 2-beta-dioxygenase activity|metal ion binding|dioxygenase activity	ko00904	Diterpenoid biosynthesis
LOC8074798	169.123	110.853	227.393	2.0513	1.03654	1.77841e-05	0.000525136	Up	1.38784	1.1813	2.05281	2.86702	3.26921	2.92255	GeneID:8074798,Genbank:XM_002454178.2	putative GEM-like protein 8
LOC8074812	305.876	35.2083	576.544	16.3753	4.03345	1.24124e-14	2.32567e-12	Up	0.798847	0.376582	0.792842	13.4353	7.52265	9.80983	GeneID:8074812,Genbank:XM_002452472.2	blue copper protein	GO:0009055,GO:0046872	electron transfer activity|metal ion binding
LOC8074819	276.432	160.073	392.791	2.45383	1.29503	1.94869e-07	9.93184e-06	Up	2.25393	2.76255	2.14467	6.94827	4.93392	5.01774	GeneID:8074819,Genbank:XM_002458401.2	pathogen-related protein	GO:0006952,GO:0009607	defense response|response to biotic stimulus
LOC8074874	31.8471	46.533	17.1612	0.368797	-1.4391	0.00560343	0.0579801	Down	0.20811	0.168205	0.188103	0.0658264	0.0701866	0.063448	GeneID:8074874,Genbank:XM_021445807.1	ABC transporter G family member 41	GO:0005524,GO:0005886,GO:0016021,GO:0042626,GO:0055085	ATP binding|plasma membrane|integral component of membrane|ATPase activity, coupled to transmembrane movement of substances|transmembrane transport
LOC8075066	20.8312	33.7243	7.93812	0.235383	-2.08692	0.00173438	0.0234406	Down	0.266297	0.331188	0.24633	0.0160301	0.0427299	0.131333	GeneID:8075066,Genbank:XM_021453339.1	subtilisin-like protease SBT4.3
LOC8075069	51.0397	76.7466	25.3328	0.330083	-1.5991	0.00205438	0.0267121	Down	0.631598	1.13765	0.723461	0.0938234	0.355691	0.341638	GeneID:8075069,Genbank:XM_002459446.2	ent-cassadiene C2-hydroxylase
LOC8075119	458.809	800.508	117.11	0.146294	-2.77305	0.000960325	0.0146781	Down	15.7144	11.296	4.68092	0.736153	1.5969	2.11872	GeneID:8075119,Genbank:XM_021455396.1	transcription factor bHLH51%2C transcript variant X3
LOC8075122	8472.4	4989.08	11955.7	2.39638	1.26085	1.76736e-26	1.07045e-23	Up	74.3231	70.4912	86.0626	196.51	165.876	167.701	GeneID:8075122,Genbank:XM_002455117.2	fasciclin-like arabinogalactan protein 11	GO:0005886,GO:0009834,GO:0031225	plasma membrane|plant-type secondary cell wall biogenesis|anchored component of membrane
LOC8075150	7.75309	14.1219	1.38428	0.0980235	-3.35073	0.0403264	0.237293	Down	0.236155	0.0341396	0.0878489	0.00805555	0.0171783	0.00824977	GeneID:8075150,Genbank:XM_002452787.2	iron-phytosiderophore transporter yellow stripe 1%2C transcript variant X1	GO:0005886,GO:0006811,GO:0010039,GO:0016021,GO:0048316,GO:0051980,GO:0055072	plasma membrane|ion transport|response to iron ion|integral component of membrane|seed development|iron-nicotianamine transmembrane transporter activity|iron ion homeostasis
LOC8075152	12.3749	20.2063	4.54344	0.224852	-2.15295	0.0137971	0.112329	Down	0.100639	0.218233	0.180643	0.00792218	0.0675754	0.0324527	GeneID:8075152,Genbank:XM_021460053.1	iron-phytosiderophore transporter YSL15
LOC8075159	94.913	54.7571	135.069	2.46669	1.30258	0.0496682	0.270902	Up	0.499908	0.420531	0.594619	0.767363	0.893428	1.90595	GeneID:8075159,Genbank:XM_002454516.2	probable inactive leucine-rich repeat receptor kinase XIAO
LOC8075197	146.087	93.1741	198.999	2.13578	1.09476	1.3084e-05	0.000401365	Up	0.810063	0.995404	0.876628	2.22901	1.44367	1.82997	GeneID:8075197,Genbank:XM_002452834.2	galactoside 2-alpha-L-fucosyltransferase	GO:0006486,GO:0008107,GO:0016021,GO:0032580,GO:0042546,GO:0071555	protein glycosylation|galactoside 2-alpha-L-fucosyltransferase activity|integral component of membrane|Golgi cisterna membrane|cell wall biogenesis|cell wall organization
LOC8075314	7.58078	1.93657	13.225	6.8291	2.77169	0.0183508	0.138488	Up	0.0160821	0.0174367	0.0163159	0.156346	0.0438688	0.126407	GeneID:8075314,Genbank:XM_021455945.1	uncharacterized LOC8075314
LOC8075382	124.071	77.8533	170.29	2.18731	1.12916	0.0178357	0.136126	Up	1.19571	0.655039	1.30248	3.05261	2.16987	1.37184	GeneID:8075382,Genbank:XM_002445464.2	type IV inositol polyphosphate 5-phosphatase 7	GO:0004439,GO:0034485,GO:0034595,GO:0046856,GO:0071472,GO:2000369,GO:2000377	phosphatidylinositol-4,5-bisphosphate 5-phosphatase activity|phosphatidylinositol-3,4,5-trisphosphate 5-phosphatase activity|phosphatidylinositol phosphate 5-phosphatase activity|phosphatidylinositol dephosphorylation|cellular response to salt stress|regulation of clathrin-dependent endocytosis|regulation of reactive oxygen species metabolic process
LOC8075473	54.3556	19.2018	89.5093	4.6615	2.22079	7.92454e-08	4.48667e-06	Up	0.194322	0.42138	0.377864	1.624	1.64322	1.18797	GeneID:8075473,Genbank:XM_002457946.2	zinc finger Ran-binding domain-containing protein 2
LOC8075555	53.3188	73.848	32.7896	0.444015	-1.17132	0.00363014	0.0419261	Down	1.69836	1.5384	1.85391	0.835999	0.562973	0.766034	GeneID:8075555,Genbank:XM_021455705.1	uncharacterized LOC8075555
LOC8075579	14076.1	7979.11	20173.1	2.52824	1.33814	1.61637e-31	1.61911e-28	Up	46.1867	41.8399	53.3945	125.001	105.216	112.183	GeneID:8075579,Genbank:XM_002456316.2	cellulose synthase A catalytic subunit 4 [UDP-forming]	GO:0005618,GO:0005794,GO:0005802,GO:0005886,GO:0006970,GO:0009414,GO:0009833,GO:0009834,GO:0016021,GO:0016759,GO:0016760,GO:0030244,GO:0042742,GO:0046872,GO:0050832,GO:0071555	cell wall|Golgi apparatus|trans-Golgi network|plasma membrane|response to osmotic stress|response to water deprivation|plant-type primary cell wall biogenesis|plant-type secondary cell wall biogenesis|integral component of membrane|cellulose synthase activity|cellulose synthase (UDP-forming) activity|cellulose biosynthetic process|defense response to bacterium|metal ion binding|defense response t…
LOC8075613	24.1845	14.5242	33.8447	2.33022	1.22047	0.040943	0.239354	Up	0.258812	0.280612	0.262574	0.44142	0.809534	0.542476	GeneID:8075613,Genbank:XM_021465530.1	2-oxoglutarate-dependent dioxygenase AOP3%2C transcript variant X2
LOC8075622	24.3164	11.1275	37.5053	3.37051	1.75297	0.00376599	0.0429241	Up	0.252465	0.159677	0.341514	1.07649	0.665721	0.683515	GeneID:8075622,Genbank:XM_021464530.1	uncharacterized LOC8075622
LOC8075630	415.841	200.597	631.085	3.14604	1.65354	3.42596e-21	1.39415e-18	Up	2.6616	2.65075	2.41927	7.38239	7.67427	8.27981	GeneID:8075630,Genbank:XM_002445465.2	type IV inositol polyphosphate 5-phosphatase 6	GO:0004439,GO:0034485,GO:0034595,GO:0046856,GO:0071472,GO:2000369,GO:2000377	phosphatidylinositol-4,5-bisphosphate 5-phosphatase activity|phosphatidylinositol-3,4,5-trisphosphate 5-phosphatase activity|phosphatidylinositol phosphate 5-phosphatase activity|phosphatidylinositol dephosphorylation|cellular response to salt stress|regulation of clathrin-dependent endocytosis|regulation of reactive oxygen species metabolic process
LOC8075661	18.201	34.6844	1.71757	0.04952	-4.33585	0.0106402	0.0934303	Down	0.775719	1.06534	0.0524664	0.0176405	0.018809	0.0541976	GeneID:8075661,Genbank:XM_002444342.2	transcription factor TEOSINTE BRANCHED 1	GO:0003700,GO:0005634,GO:0006355,GO:0010223,GO:0043565,GO:0048831,GO:2000032	DNA-binding transcription factor activity|nucleus|regulation of transcription, DNA-templated|secondary shoot formation|sequence-specific DNA binding|regulation of shoot system development|regulation of secondary shoot formation
LOC8075681	638.548	982.825	294.271	0.299413	-1.73979	3.81282e-06	0.000139468	Down	12.1895	13.3445	8.18994	1.793	4.03464	3.87523	GeneID:8075681,Genbank:XM_002454198.2	7-deoxyloganetin glucosyltransferase	GO:0035251	UDP-glucosyltransferase activity
LOC8075703	1706.15	2519.32	892.992	0.354458	-1.49631	6.84582e-11	7.49129e-09	Down	21.0486	20.4132	25.2502	3.8111	9.06412	9.73582	GeneID:8075703,Genbank:XM_021458637.1	putative laccase-9
LOC8075806	1680.46	800.038	2560.88	3.20095	1.6785	6.97024e-35	8.64443e-32	Up	10.9095	7.68332	8.49659	29.9258	25.0632	28.0796	GeneID:8075806,Genbank:XM_002449467.2	protein LAZY 1	GO:0005634,GO:0005886,GO:0009630,GO:0016021,GO:0040008,GO:2000012	nucleus|plasma membrane|gravitropism|integral component of membrane|regulation of growth|regulation of auxin polar transport
LOC8075822	335.729	185.665	485.794	2.61651	1.38764	1.19863e-13	1.97577e-11	Up	4.69878	3.7526	5.20892	12.0563	11.7045	10.4493	GeneID:8075822,Genbank:XM_002449483.2	HVA22-like protein e%2C transcript variant X1	GO:0005783,GO:0005794,GO:0009737,GO:0016021	endoplasmic reticulum|Golgi apparatus|response to abscisic acid|integral component of membrane
LOC8075852	41.0141	25.1621	56.8661	2.25999	1.17632	0.0143724	0.115851	Up	0.26783	0.274258	0.664213	1.142	0.584471	0.873255	GeneID:8075852,Genbank:XM_021463908.1	MADS-box transcription factor 26
LOC8075855	180.017	46.5202	313.515	6.73933	2.7526	1.75268e-27	1.26797e-24	Up	0.800052	0.616849	1.24458	5.60372	4.98555	6.5214	GeneID:8075855,Genbank:XM_002446490.2	zinc finger protein GIS	GO:0003676,GO:0003700,GO:0005634,GO:0006355,GO:0046872,GO:0060862	nucleic acid binding|DNA-binding transcription factor activity|nucleus|regulation of transcription, DNA-templated|metal ion binding|negative regulation of floral organ abscission
LOC8075937	1883.94	1159.58	2608.3	2.24935	1.16951	3.51794e-16	7.89838e-14	Up	14.5962	15.5791	19.5726	39.9229	32.3634	34.9125	GeneID:8075937,Genbank:XM_002446748.2	UDP-xylose transporter 1	GO:0000139,GO:0005464,GO:0005783,GO:0005789,GO:0005794,GO:0008643,GO:0015297,GO:0015790,GO:0016021	Golgi membrane|UDP-xylose transmembrane transporter activity|endoplasmic reticulum|endoplasmic reticulum membrane|Golgi apparatus|carbohydrate transport|antiporter activity|UDP-xylose transmembrane transport|integral component of membrane
LOC8075939	898.77	1370.48	427.057	0.311611	-1.68218	0.00095232	0.0146021	Down	30.7082	18.7691	14.8412	4.95	6.66932	7.58865	GeneID:8075939,Genbank:XM_002448153.2	heavy metal-associated isoprenylated plant protein 34
LOC8075940	97.7803	52.0893	143.471	2.75433	1.4617	0.000920703	0.014197	Up	1.14283	0.347552	0.848376	2.73836	1.59673	1.81116	GeneID:8075940,Genbank:XM_002446751.2	aquaporin PIP2-5	GO:0005773,GO:0005886,GO:0009414,GO:0009506,GO:0015250,GO:0016021,GO:0032991,GO:0051289,GO:0051290	vacuole|plasma membrane|response to water deprivation|plasmodesma|water channel activity|integral component of membrane|protein-containing complex|protein homotetramerization|protein heterotetramerization
LOC8076086	1068.72	353.15	1784.28	5.05248	2.33699	9.02077e-24	4.35068e-21	Up	4.90003	3.9572	5.45814	27.3724	21.0279	20.8456	GeneID:8076086,Genbank:XM_002453292.2	protein IRREGULAR XYLEM 15	GO:0000139,GO:0005794,GO:0009834,GO:0016021,GO:0045491,GO:0045492	Golgi membrane|Golgi apparatus|plant-type secondary cell wall biogenesis|integral component of membrane|xylan metabolic process|xylan biosynthetic process
LOC8076131	49.7093	30.0859	69.3328	2.3045	1.20445	0.00285003	0.0346043	Up	0.227209	0.559882	0.199079	0.718674	0.766278	0.714354	GeneID:8076131,Genbank:XM_021460306.1	fatty acyl-CoA reductase 1
LOC8076209	73.5183	99.6334	47.4033	0.475777	-1.07164	0.00303524	0.0365971	Down	1.10426	0.70554	1.35038	0.615466	0.376527	0.444313	GeneID:8076209,Genbank:XM_002437932.2	hydroxycinnamoyltransferase 4	GO:0016747	transferase activity, transferring acyl groups other than amino-acyl groups	ko00940,ko00945,ko00941	Phenylpropanoid biosynthesis|Stilbenoid, diarylheptanoid and gingerol biosynthesis|Flavonoid biosynthesis
LOC8076224	15.7761	4.36531	27.1868	6.22793	2.63875	0.000700076	0.0114961	Up	0.0577861	0.187961	0.0195421	0.551925	0.735605	0.32299	GeneID:8076224,Genbank:XM_021460424.1	acyl-acyl carrier protein thioesterase ATL4%2C chloroplastic%2C transcript variant X1
LOC8076229	425.473	139.267	711.679	5.11016	2.35337	0.00038911	0.00716689	Up	2.38171	1.0785	2.82854	15.441	7.93381	7.29732	GeneID:8076229,Genbank:XM_002454487.2	expansin-B11
LOC8076232	1496.06	602.236	2389.88	3.96834	1.98854	1.43571e-08	9.58763e-07	Up	11.0139	8.81059	12.6389	50.3756	43.2887	29.7189	GeneID:8076232,Genbank:XM_002452763.2	aquaporin TIP2-1	GO:0015250,GO:0016021,GO:0032586	water channel activity|integral component of membrane|protein storage vacuole membrane
LOC8076241	525.048	246.825	803.271	3.25441	1.7024	2.44625e-09	1.91898e-07	Up	3.47025	3.50308	2.46449	7.99642	9.58369	11.9139	GeneID:8076241,Genbank:XM_021460214.1	ethylene-responsive transcription factor 5
LOC8076245	12557.1	7583.83	17530.3	2.31153	1.20885	1.59283e-29	1.38279e-26	Up	210.153	207.75	232.373	495.367	495.684	449.936	GeneID:8076245,Genbank:XM_021459606.1	vegetative cell wall protein gp1
LOC8076313	959.68	592.458	1326.9	2.23966	1.16328	3.05393e-07	1.47837e-05	Up	7.92023	5.1547	6.79508	16.8304	11.8798	13.8853	GeneID:8076313,Genbank:XM_021446469.1	amino acid permease 3	GO:0003333,GO:0005886,GO:0015171,GO:0015293,GO:0015802,GO:0016021,GO:0031965	amino acid transmembrane transport|plasma membrane|amino acid transmembrane transporter activity|symporter activity|basic amino acid transport|integral component of membrane|nuclear membrane
LOC8076336	56.2087	19.8033	92.6142	4.67671	2.2255	3.4215e-06	0.000127118	Up	0.201742	0.10584	0.105639	0.519457	0.497058	0.832073	GeneID:8076336,Genbank:XM_002451254.2	phospholipase D alpha 2	GO:0004630,GO:0005509,GO:0016020,GO:0016042,GO:0046470,GO:0070290	phospholipase D activity|calcium ion binding|membrane|lipid catabolic process|phosphatidylcholine metabolic process|N-acylphosphatidylethanolamine-specific phospholipase D activity	ko00564,ko04024,ko04144,ko00565,ko04072,ko04014,ko04071	Glycerophospholipid metabolism|cAMP signaling pathway|Endocytosis|Ether lipid metabolism|Phospholipase D signaling pathway|Ras signaling pathway|Sphingolipid signaling pathway
LOC8076390	44.9291	29.6572	60.201	2.02989	1.0214	0.019644	0.144809	Up	0.134412	0.153021	0.354552	0.426403	0.31532	0.500073	GeneID:8076390,Genbank:XM_002438190.2	uncharacterized LOC8076390
LOC8076446	636.483	956.858	316.108	0.330361	-1.59789	0.000752283	0.0121391	Down	11.7846	7.15727	16.0065	2.58837	4.54194	3.87512	GeneID:8076446,Genbank:XM_002438246.2	aspartyl protease family protein At5g10770	GO:0004190,GO:0005886,GO:0006508,GO:0030163,GO:0031225	aspartic-type endopeptidase activity|plasma membrane|proteolysis|protein catabolic process|anchored component of membrane
LOC8076542	51.6945	21.5398	81.8492	3.79991	1.92597	0.0144451	0.116246	Up	0.234497	0.203399	0.209357	0.355155	0.777829	1.21895	GeneID:8076542,Genbank:XM_021464537.1	(E)-beta-farnesene synthase
LOC8076609	17328.7	9901.72	24755.7	2.50014	1.32201	1.94678e-33	2.20444e-30	Up	55.2907	49.9702	63.7948	146.894	124.596	133.255	GeneID:8076609,Genbank:XM_002467064.2	cellulose synthase A catalytic subunit 7 [UDP-forming]	GO:0005794,GO:0005802,GO:0005886,GO:0009833,GO:0009834,GO:0016021,GO:0016759,GO:0016760,GO:0030244,GO:0046872,GO:0071555	Golgi apparatus|trans-Golgi network|plasma membrane|plant-type primary cell wall biogenesis|plant-type secondary cell wall biogenesis|integral component of membrane|cellulose synthase activity|cellulose synthase (UDP-forming) activity|cellulose biosynthetic process|metal ion binding|cell wall organization
LOC8076619	3.57945	6.81497	0.343928	0.0504666	-4.30853	0.0450285	0.254663	Down	0.0512423	0.111117	0.116971	0	0	0.0134257	GeneID:8076619,Genbank:XM_021466245.1	B3 domain-containing protein LOC_Os12g40090
LOC8076703	202.819	275.456	130.181	0.472602	-1.0813	1.0541e-06	4.53766e-05	Down	4.53517	4.86335	5.20563	1.77849	2.56452	2.27238	GeneID:8076703,Genbank:XM_002437096.2	mitogen-activated protein kinase kinase kinase 1
LOC8076747	126.737	62.5439	190.93	3.05273	1.6101	3.61293e-05	0.000961136	Up	1.34954	0.762521	1.71627	4.9017	2.98651	3.26691	GeneID:8076747,Genbank:XM_002449134.2	uncharacterized LOC8076747
LOC8076774	33.6825	21.4119	45.9531	2.14614	1.10175	0.0263968	0.177414	Up	0.187765	0.282751	0.243409	0.523067	0.523568	0.426356	GeneID:8076774,Genbank:XM_002450467.2	putative F-box/LRR-repeat protein At3g58880
LOC8076790	5.60851	10.8731	0.343928	0.0316311	-4.98251	0.0192948	0.143125	Down	0.195916	0	0.265019	0	0	0.0136882	GeneID:8076790,Genbank:XM_021461172.1	uncharacterized LOC8076790
LOC8076849	24.3191	37.6574	10.9809	0.291599	-1.77794	0.00290178	0.0351997	Down	1.22687	0.515796	1.29551	0.30747	0.327836	0.209922	GeneID:8076849,Genbank:XM_002439695.1	protein FAF-like%2C chloroplastic
LOC8076866	8.67215	14.907	2.43733	0.163503	-2.61261	0.0165692	0.128958	Down	0.145853	0.158138	0.104451	0.00877981	0.0374455	0.017983	GeneID:8076866,Genbank:XM_002441008.2	uncharacterized LOC8076866
LOC8076920	32.1371	7.56587	56.7084	7.4953	2.90599	0.00939303	0.0853864	Up	0.0968087	0.062978	0.314292	0.515155	1.9436	0.913111	GeneID:8076920,Genbank:XM_002449230.2	21.9 kDa heat shock protein	GO:0000302,GO:0005783,GO:0006457,GO:0009408,GO:0009651,GO:0042542,GO:0043621,GO:0051082,GO:0051259	response to reactive oxygen species|endoplasmic reticulum|protein folding|response to heat|response to salt stress|response to hydrogen peroxide|protein self-association|unfolded protein binding|protein complex oligomerization	ko04141	Protein processing in endoplasmic reticulum
LOC8076950	542.6	759.667	325.533	0.428521	-1.22256	5.53715e-05	0.00138132	Down	11.5646	8.30688	7.17499	3.88034	3.96751	3.27468	GeneID:8076950,Genbank:XM_002441045.2	WAT1-related protein At5g07050	GO:0005886,GO:0016021,GO:0022857	plasma membrane|integral component of membrane|transmembrane transporter activity
LOC8076951	94.6317	59.6605	129.603	2.17234	1.11925	0.00506034	0.0536392	Up	0.830649	1.29089	0.505635	1.41673	1.72205	2.36494	GeneID:8076951,Genbank:XM_002439752.2	probable carboxylesterase 15	GO:0052689	carboxylic ester hydrolase activity
LOC8076982	775.717	231.574	1319.86	5.69953	2.51084	1.47618e-14	2.74611e-12	Up	1.46251	2.89958	1.80597	11.4857	8.90903	13.4618	GeneID:8076982,Genbank:XM_002439896.2	pyruvate decarboxylase 1	GO:0000287,GO:0004737,GO:0005622,GO:0005829,GO:0016831,GO:0030976	magnesium ion binding|pyruvate decarboxylase activity|intracellular|cytosol|carboxy-lyase activity|thiamine pyrophosphate binding	ko00010	Glycolysis / Gluconeogenesis
LOC8076998	182.722	274.18	91.2633	0.332859	-1.58702	1.99085e-05	0.00057675	Down	2.90942	2.92274	4.62637	1.5312	0.842226	0.958293	GeneID:8076998,Genbank:XM_002439912.2	transcription repressor OFP4	GO:0003677,GO:0005634,GO:0045892	DNA binding|nucleus|negative regulation of transcription, DNA-templated
LOC8077008	29.9648	16.8813	43.0483	2.55006	1.35053	0.0105115	0.0925493	Up	0.282071	0.470509	0.41825	1.02139	0.662898	1.18245	GeneID:8077008,Genbank:XM_002441225.2	thioredoxin H5	GO:0005737,GO:0006662,GO:0015035,GO:0045454	cytoplasm|glycerol ether metabolic process|protein disulfide oxidoreductase activity|cell redox homeostasis
LOC8077016	110.421	51.4802	169.362	3.28984	1.71802	0.00108697	0.0160466	Up	0.50245	0.733777	0.447336	1.31168	1.46569	2.5469	GeneID:8077016,Genbank:XM_002439930.2	7-deoxyloganetin glucosyltransferase	GO:0008194,GO:0015020,GO:0043231	UDP-glycosyltransferase activity|glucuronosyltransferase activity|intracellular membrane-bounded organelle
LOC8077069	194.717	109.596	279.838	2.55337	1.3524	0.0218108	0.155628	Up	0.902458	1.12525	1.9456	4.94084	2.57251	2.19896	GeneID:8077069,Genbank:XM_002467670.2	3beta-hydroxysteroid-dehydrogenase/decarboxylase%2C transcript variant X1	GO:0003854,GO:0005789,GO:0016020,GO:0016021,GO:0016126,GO:0016491,GO:0016616,GO:0047012,GO:0103066,GO:0103067	3-beta-hydroxy-delta5-steroid dehydrogenase activity|endoplasmic reticulum membrane|membrane|integral component of membrane|sterol biosynthetic process|oxidoreductase activity|oxidoreductase activity, acting on the CH-OH group of donors, NAD or NADP as acceptor|sterol-4-alpha-carboxylate 3-dehydrogenase (decarboxylating) activity|4alpha-carboxy-4beta-methyl-5alpha-cholesta-8-en-3beta-ol:NAD(P)+ 3…	ko00100	Steroid biosynthesis
LOC8077088	135.103	75.0433	195.162	2.60066	1.37888	2.39336e-07	1.18729e-05	Up	0.670224	0.635845	1.22182	2.10047	2.10248	2.07429	GeneID:8077088,Genbank:XM_021462242.1	uncharacterized LOC8077088%2C transcript variant X3
LOC8077137	209.142	116.496	301.788	2.59055	1.37326	4.03472e-09	3.037e-07	Up	1.79811	1.56633	2.38556	4.15198	4.46053	5.62112	GeneID:8077137,Genbank:XM_002439792.2	peroxidase 2	GO:0004601,GO:0005576,GO:0006979,GO:0020037,GO:0042744,GO:0046872	peroxidase activity|extracellular region|response to oxidative stress|heme binding|hydrogen peroxide catabolic process|metal ion binding	ko00940	Phenylpropanoid biosynthesis
LOC8077164	354.834	498.619	211.05	0.423269	-1.24035	0.00664353	0.0655742	Down	6.95202	6.7398	3.78839	1.25877	2.2409	3.60262	GeneID:8077164,Genbank:XM_021447264.1	ethylene-responsive transcription factor ABR1	GO:0003677,GO:0003700,GO:0005634,GO:0009873,GO:0045893,GO:0048510	DNA binding|DNA-binding transcription factor activity|nucleus|ethylene-activated signaling pathway|positive regulation of transcription, DNA-templated|regulation of timing of transition from vegetative to reproductive phase
LOC8077196	256.761	166.029	347.493	2.09297	1.06555	2.09037e-07	1.05507e-05	Up	1.80848	1.18681	2.08584	3.73059	3.53112	2.90281	GeneID:8077196,Genbank:XM_002451593.2	probable cation transporter HKT6%2C transcript variant X1	GO:0005886,GO:0008324,GO:0016021	plasma membrane|cation transmembrane transporter activity|integral component of membrane
LOC8077210	199.862	128.44	271.284	2.11215	1.07871	1.35796e-06	5.68597e-05	Up	3.58151	3.30791	4.03731	8.7148	7.14996	6.25578	GeneID:8077210,Genbank:XM_021453711.1	auxin-responsive protein SAUR36
LOC8077212	262.838	169.871	355.804	2.09455	1.06664	1.04817e-07	5.7592e-06	Up	3.92438	3.64387	3.79084	8.22421	6.44576	8.1381	GeneID:8077212,Genbank:XM_002460563.2	auxin-responsive protein SAUR36	GO:0005737,GO:0007275,GO:0009734,GO:0009926,GO:0046621,GO:2000012	cytoplasm|multicellular organism development|auxin-activated signaling pathway|auxin polar transport|negative regulation of organ growth|regulation of auxin polar transport
LOC8077238	184.417	283.251	85.5825	0.302144	-1.72669	2.96293e-05	0.000810572	Down	10.8155	7.75889	5.99511	1.55339	2.78019	2.78397	GeneID:8077238,Genbank:XM_002462764.2	ubiquitin	GO:0002181,GO:0003735,GO:0005634,GO:0005737,GO:0016567,GO:0019941,GO:0022625,GO:0031386,GO:0031625,GO:0042254	cytoplasmic translation|structural constituent of ribosome|nucleus|cytoplasm|protein ubiquitination|modification-dependent protein catabolic process|cytosolic large ribosomal subunit|protein tag|ubiquitin protein ligase binding|ribosome biogenesis	ko03010	Ribosome
LOC8077312	158.863	229.927	87.7976	0.381849	-1.38893	2.01646e-08	1.30898e-06	Down	3.22172	3.66696	3.84536	1.1487	1.60654	1.17639	GeneID:8077312,Genbank:XM_021448975.1	uncharacterized LOC8077312%2C transcript variant X2
LOC8077322	1002.55	420.867	1584.24	3.76422	1.91235	1.63648e-32	1.70482e-29	Up	7.06354	5.3394	10.0428	29.202	24.4966	26.9868	GeneID:8077322,Genbank:XM_002436613.2	anthocyanin regulatory C1 protein%2C transcript variant X1	GO:0005634,GO:0030154,GO:0043565,GO:0044212	nucleus|cell differentiation|sequence-specific DNA binding|transcription regulatory region DNA binding
LOC8077345	413.924	211.333	616.516	2.91727	1.54462	0.0191142	0.142191	Up	2.78652	3.95203	2.75564	5.27106	7.4936	13.8198	GeneID:8077345,Genbank:XM_002436636.2	ethylene-responsive transcription factor ERF014	GO:0003700,GO:0005634,GO:0009861,GO:0009863,GO:0009873,GO:0043565,GO:0045088,GO:0045893,GO:1900030	DNA-binding transcription factor activity|nucleus|jasmonic acid and ethylene-dependent systemic resistance|salicylic acid mediated signaling pathway|ethylene-activated signaling pathway|sequence-specific DNA binding|regulation of innate immune response|positive regulation of transcription, DNA-templated|regulation of pectin biosynthetic process
LOC8077360	55.8858	35.0929	76.6788	2.18502	1.12765	0.00336844	0.0396778	Up	0.298063	0.588631	0.302396	0.762549	0.952441	0.792091	GeneID:8077360,Genbank:XM_021457445.1	signal recognition particle 54 kDa protein 2
LOC8077362	3054.33	1968.69	4139.98	2.10291	1.07239	2.73353e-14	4.9439e-12	Up	30.1601	34.286	36.8748	77.1848	61.6441	65.5402	GeneID:8077362,Genbank:XM_002456895.2	germin-like protein 1-3	GO:0005618,GO:0009506,GO:0010497,GO:0030145,GO:0045735,GO:0048046,GO:2000280	cell wall|plasmodesma|plasmodesmata-mediated intercellular transport|manganese ion binding|nutrient reservoir activity|apoplast|regulation of root development
LOC8077371	216.87	290.368	143.372	0.493757	-1.01813	2.16572e-06	8.5851e-05	Down	6.62218	5.69518	5.11973	1.97735	3.09085	3.18499	GeneID:8077371,Genbank:XM_002456904.2	probable NADPH:quinone oxidoreductase 2	GO:0003955,GO:0005829,GO:0010181,GO:0052873	NAD(P)H dehydrogenase (quinone) activity|cytosol|FMN binding|FMN reductase (NADPH) activity
LOC8077372	133.307	179.184	87.429	0.487928	-1.03526	0.00378825	0.0431023	Down	1.54016	1.93296	2.58998	1.34941	0.679108	0.807054	GeneID:8077372,Genbank:XM_021455741.1	uncharacterized LOC8077372
LOC8077374	318.164	177.573	458.754	2.58347	1.36931	6.14697e-13	8.99391e-11	Up	1.88606	1.93538	2.57409	5.07795	5.62255	5.11803	GeneID:8077374,Genbank:XM_021457782.1	aspartyl protease AED3
LOC8077466	37.1229	59.1546	15.0912	0.255114	-1.97079	6.77664e-05	0.00164637	Down	1.67851	1.29993	1.15002	0.334615	0.332994	0.342683	GeneID:8077466,Genbank:XM_002460683.2	ubiquitin	GO:0003735,GO:0005634,GO:0005840,GO:0006412	structural constituent of ribosome|nucleus|ribosome|translation	ko03010	Ribosome
LOC8077477	415.932	255.388	576.476	2.25725	1.17457	8.54317e-12	1.07447e-09	Up	2.45042	2.82142	3.60807	7.00135	5.9153	6.28383	GeneID:8077477,Genbank:XM_002460694.2	anthocyanidin 3-O-glucosyltransferase 2	GO:0035251	UDP-glucosyltransferase activity
LOC8077478	966.841	641.508	1292.17	2.01427	1.01026	8.98449e-09	6.20668e-07	Up	7.38847	6.15203	9.24642	16.8423	13.6856	13.3883	GeneID:8077478,Genbank:XM_002460695.2	anthocyanidin 3-O-glucosyltransferase 2	GO:0035251	UDP-glucosyltransferase activity
LOC8077536	51.42	70.9868	31.8532	0.448721	-1.15611	0.0300095	0.19413	Down	1.28369	0.949558	0.48686	0.405144	0.353438	0.414912	GeneID:8077536,Genbank:XM_002454815.2	S-type anion channel SLAH4	GO:0005886,GO:0006821,GO:0006873,GO:0008308,GO:0009414,GO:0009651,GO:0016021,GO:1901529	plasma membrane|chloride transport|cellular ion homeostasis|voltage-gated anion channel activity|response to water deprivation|response to salt stress|integral component of membrane|positive regulation of anion channel activity
LOC8077614	230.376	90.0913	370.662	4.11429	2.04064	1.42085e-20	5.13952e-18	Up	1.05977	1.45959	1.61276	5.1294	5.89107	5.28309	GeneID:8077614,Genbank:XM_002451607.2	transcription factor IBH1-like 1	GO:0003677,GO:0003700,GO:0005634,GO:0009740,GO:0009742,GO:0040008,GO:0046983	DNA binding|DNA-binding transcription factor activity|nucleus|gibberellic acid mediated signaling pathway|brassinosteroid mediated signaling pathway|regulation of growth|protein dimerization activity
LOC8077621	876.215	1235.13	517.305	0.418828	-1.25557	0.0133724	0.109865	Down	13.8021	5.29015	10.2902	3.40434	4.36388	3.97452	GeneID:8077621,Genbank:XM_021459968.1	uncharacterized LOC8077621
LOC8077625	12.8117	6.12021	19.5031	3.18668	1.67205	0.0454165	0.255705	Up	0.0833912	0.0774991	0.0725173	0.280395	0.233975	0.19976	GeneID:8077625,Genbank:XM_021458918.1	probable N-acetyltransferase HLS1
LOC8077629	352.231	218.383	486.08	2.22582	1.15433	2.94508e-05	0.000808687	Up	2.7695	2.76041	3.16256	4.90573	5.94888	7.66617	GeneID:8077629,Genbank:XM_002451622.2	uncharacterized LOC8077629
LOC8077630	115.405	65.8404	164.97	2.50561	1.32516	2.12068e-06	8.43933e-05	Up	0.670501	1.08409	0.716051	1.80566	1.74557	2.40395	GeneID:8077630,Genbank:XM_002451623.2	uncharacterized LOC8077630%2C transcript variant X1
LOC8077639	21.7896	10.9621	32.617	2.97543	1.5731	0.0344669	0.213575	Up	0.0968589	0.11552	0.127747	0.218063	0.221939	0.527849	GeneID:8077639,Genbank:XM_021459990.1	premnaspirodiene oxygenase%2C transcript variant X1
LOC8077685	324.102	175.766	472.437	2.68787	1.42646	2.47972e-06	9.53678e-05	Up	3.26729	2.53487	2.37192	8.7824	6.90823	5.40257	GeneID:8077685,Genbank:XM_021460147.1	protein ODORANT1
LOC8077689	1724.57	2603.27	845.881	0.32493	-1.6218	0.00346364	0.0405425	Down	24.987	38.8014	17.5709	8.77124	8.21668	8.51969	GeneID:8077689,Genbank:XM_021458434.1	3-ketoacyl-CoA synthase 5
LOC8077750	49.847	84.134	15.5601	0.184944	-2.43484	2.68109e-08	1.67851e-06	Down	0.91435	0.657642	0.872536	0.0555856	0.148169	0.227703	GeneID:8077750,Genbank:XM_002453677.2	protein DETOXIFICATION 16%2C transcript variant X1	GO:0005774,GO:0006855,GO:0009624,GO:0015238,GO:0015297,GO:0016021	vacuolar membrane|drug transmembrane transport|response to nematode|drug transmembrane transporter activity|antiporter activity|integral component of membrane
LOC8077751	149.6	206.503	92.6977	0.448893	-1.15556	4.25816e-06	0.00015241	Down	2.24214	1.90788	2.11157	0.861638	0.939357	0.892327	GeneID:8077751,Genbank:XM_021459226.1	protein DETOXIFICATION 16%2C transcript variant X1
LOC8077776	12.5525	21.3193	3.78557	0.177565	-2.49358	0.00463256	0.0502501	Down	0.618987	0.25394	0.271561	0.0684794	0.0912692	0.0350652	GeneID:8077776,Genbank:XM_002453703.2	bidirectional sugar transporter SWEET4	GO:0005887,GO:0051119	integral component of plasma membrane|sugar transmembrane transporter activity
LOC8077839	22.6164	31.6831	13.5497	0.427662	-1.22546	0.0397845	0.235008	Down	0.246269	0.119453	0.295874	0.0397921	0.141426	0.0882948	GeneID:8077839,Genbank:XM_002445514.2	wall-associated receptor kinase 2
LOC8077848	4451.69	2692.71	6210.68	2.30648	1.20569	9.85141e-21	3.71841e-18	Up	31.8464	28.1153	32.8877	74.4467	60.308	70.4029	GeneID:8077848,Genbank:XM_002445521.2	cinnamoyl-CoA reductase 1	GO:0005829,GO:0007623,GO:0009409,GO:0009809,GO:0016491,GO:0016616,GO:0016621,GO:0050662	cytosol|circadian rhythm|response to cold|lignin biosynthetic process|oxidoreductase activity|oxidoreductase activity, acting on the CH-OH group of donors, NAD or NADP as acceptor|cinnamoyl-CoA reductase activity|coenzyme binding	ko00940	Phenylpropanoid biosynthesis
LOC8077897	53.1955	84.4376	21.9535	0.259996	-1.94344	3.35052e-06	0.000124837	Down	0.925913	1.19288	0.817808	0.312126	0.3328	0.0913288	GeneID:8077897,Genbank:XM_021448145.1	uncharacterized LOC8077897
LOC8077948	1106.07	691.537	1520.61	2.19888	1.13677	1.79372e-12	2.48487e-10	Up	9.92006	10.1955	8.45242	23.0922	19.5199	17.7469	GeneID:8077948,Genbank:XM_002439674.2	annexin D3%2C transcript variant X1	GO:0005509,GO:0005544,GO:0005773,GO:0009408,GO:0009409,GO:0009414,GO:0009651	calcium ion binding|calcium-dependent phospholipid binding|vacuole|response to heat|response to cold|response to water deprivation|response to salt stress
LOC8077956	193.152	114.17	272.133	2.38358	1.25313	1.89274e-06	7.61895e-05	Up	1.31236	0.921304	1.22607	3.27534	2.25609	2.36484	GeneID:8077956,Genbank:XM_021446956.1	putative NAD kinase 3	GO:0003951,GO:0005524,GO:0006741,GO:0019674	NAD+ kinase activity|ATP binding|NADP biosynthetic process|NAD metabolic process	ko00760	Nicotinate and nicotinamide metabolism
LOC8077983	799.89	1068.79	530.987	0.49681	-1.00923	0.0365	0.222364	Down	41.6342	23.903	18.5764	12.8271	14.508	12.75	GeneID:8077983,Genbank:XM_002468585.2	uncharacterized LOC8077983
LOC8078000	33.7235	17.5217	49.9254	2.84934	1.51063	0.00325789	0.0386026	Up	0.19847	0.122965	0.210944	0.435219	0.608418	0.406094	GeneID:8078000,Genbank:XM_002465939.2	short-chain dehydrogenase TIC 32%2C chloroplastic%2C transcript variant X2	GO:0005886,GO:0009507,GO:0009706,GO:0009941,GO:0015031,GO:0016491	plasma membrane|chloroplast|chloroplast inner membrane|chloroplast envelope|protein transport|oxidoreductase activity
LOC8078035	53.4097	7.45338	99.366	13.3317	3.73679	0.000332374	0.00625459	Up	0.188353	0	0.0382182	1.59018	0.667929	0.621798	GeneID:8078035,Genbank:XM_002465971.2	putative transporter arsB	GO:0005886,GO:0016021,GO:0055085	plasma membrane|integral component of membrane|transmembrane transport
LOC8078043	13.9644	24.8863	3.04247	0.122255	-3.03204	0.0417976	0.242661	Down	0.666922	0.0160689	0.511222	0.0758319	0.016171	0.0465962	GeneID:8078043,Genbank:XM_002456967.2	uncharacterized LOC8078043
LOC8078047	36.8041	18.0152	55.5931	3.08591	1.62569	0.0184759	0.139232	Up	0.212862	0.261564	0.34553	0.392094	0.820647	1.20464	GeneID:8078047,Genbank:XM_002456971.2	dehydration-responsive element-binding protein 1F	GO:0003677,GO:0003700,GO:0005634	DNA binding|DNA-binding transcription factor activity|nucleus
LOC8078050	1853.6	2540.94	1166.25	0.458984	-1.12349	0.00101106	0.0152208	Down	27.146	17.4894	16.7938	6.68625	10.3727	9.94701	GeneID:8078050,Genbank:XM_021455434.1	cellulose synthase-like protein G2
LOC8078104	19.6509	8.49539	30.8064	3.62625	1.85848	0.00663001	0.0654871	Up	0.152138	0.0309287	0.0771748	0.291916	0.228252	0.378676	GeneID:8078104,Genbank:XM_002457028.2	VAN3-binding protein	GO:0009733,GO:0009734,GO:0010087,GO:0010305	response to auxin|auxin-activated signaling pathway|phloem or xylem histogenesis|leaf vascular tissue pattern formation
LOC8078117	95.3953	138.218	52.5728	0.380362	-1.39456	0.00113354	0.0166218	Down	3.14025	1.59014	2.94083	0.653302	1.3555	0.777548	GeneID:8078117,Genbank:XM_002457625.2	eukaryotic translation initiation factor 6-2	GO:0000054,GO:0003743,GO:0005634,GO:0005730,GO:0005829,GO:0009793,GO:0030687,GO:0042256,GO:0042273,GO:0043022,GO:0043023,GO:0071215,GO:1902626	ribosomal subunit export from nucleus|translation initiation factor activity|nucleus|nucleolus|cytosol|embryo development ending in seed dormancy|preribosome, large subunit precursor|mature ribosome assembly|ribosomal large subunit biogenesis|ribosome binding|ribosomal large subunit binding|cellular response to abscisic acid stimulus|assembly of large subunit precursor of preribosome	ko03008	Ribosome biogenesis in eukaryotes
LOC8078183	25.8804	4.38446	47.3764	10.8055	3.4337	0.00669923	0.065989	Up	0.0934238	0.0101293	0.0284346	0.822197	0.305811	0.234982	GeneID:8078183,Genbank:XM_002457691.2	cation transporter HKT8	GO:0005886,GO:0006814,GO:0008324,GO:0016021	plasma membrane|sodium ion transport|cation transmembrane transporter activity|integral component of membrane
LOC8078207	34.3403	21.1943	47.4863	2.24052	1.16383	0.022911	0.161138	Up	0.183746	0.199224	0.274721	0.494829	0.654231	0.263515	GeneID:8078207,Genbank:XM_002455780.2	uncharacterized LOC8078207
LOC8078278	428.113	276.285	579.941	2.09907	1.06975	0.000102779	0.00234394	Up	1.53382	2.99509	2.19869	5.51319	4.12152	3.96667	GeneID:8078278,Genbank:XM_021449080.1	ABC transporter G family member 11	GO:0005524,GO:0005886,GO:0009611,GO:0009651,GO:0009737,GO:0009897,GO:0010222,GO:0010588,GO:0015245,GO:0015908,GO:0016021,GO:0042626,GO:0042803,GO:0055085,GO:0080051	ATP binding|plasma membrane|response to wounding|response to salt stress|response to abscisic acid|external side of plasma membrane|stem vascular tissue pattern formation|cotyledon vascular tissue pattern formation|fatty acid transmembrane transporter activity|fatty acid transport|integral component of membrane|ATPase activity, coupled to transmembrane movement of substances|protein homodimerizat…
LOC8078284	100.729	136.481	64.977	0.476087	-1.0707	0.00035468	0.00661696	Down	1.2707	1.4916	1.83254	0.924221	0.779185	0.396211	GeneID:8078284,Genbank:XM_021450191.1	putative receptor-like protein kinase At4g00960
LOC8078307	841.638	426.43	1256.85	2.94737	1.55943	1.35287e-27	1.0363e-24	Up	5.50014	6.94132	7.75514	20.532	19.5689	16.9983	GeneID:8078307,Genbank:XM_002453547.2	peroxidase 70	GO:0004601,GO:0005576,GO:0006979,GO:0020037,GO:0042744,GO:0046872	peroxidase activity|extracellular region|response to oxidative stress|heme binding|hydrogen peroxide catabolic process|metal ion binding	ko00940	Phenylpropanoid biosynthesis
LOC8078315	61.2258	38.7538	83.6978	2.15973	1.11085	0.00307949	0.0370791	Up	0.606213	0.618614	0.994895	1.69687	1.12836	1.75647	GeneID:8078315,Genbank:XM_002451812.2	uncharacterized LOC8078315
LOC8078320	101.297	54.8275	147.766	2.69511	1.43034	0.00036228	0.00672984	Up	0.446044	0.703442	0.627369	1.32787	1.20566	2.06107	GeneID:8078320,Genbank:XM_002451817.2	cytochrome P450 93A3	GO:0005506,GO:0009813,GO:0016020,GO:0016021,GO:0016709,GO:0020037	iron ion binding|flavonoid biosynthetic process|membrane|integral component of membrane|oxidoreductase activity, acting on paired donors, with incorporation or reduction of molecular oxygen, NAD(P)H as one donor, and incorporation of one atom of oxygen|heme binding
LOC8078395	2697.24	3770.53	1623.94	0.430694	-1.21527	0.0109772	0.0954562	Down	39.4116	61.06	29.6394	17.0996	19.3909	17.5573	GeneID:8078395,Genbank:XM_002449485.2	11-beta-hydroxysteroid dehydrogenase 1B	GO:0005811,GO:0006694,GO:0016021,GO:0070524	lipid droplet|steroid biosynthetic process|integral component of membrane|11-beta-hydroxysteroid dehydrogenase (NADP+) activity
LOC8078396	159.992	68.1541	251.83	3.69501	1.88558	1.27505e-13	2.06926e-11	Up	0.522138	0.388679	0.798546	1.76247	2.30438	1.96015	GeneID:8078396,Genbank:XM_002448154.2	gibberellin 2-beta-dioxygenase 8	GO:0005634,GO:0005737,GO:0009685,GO:0045543,GO:0046872,GO:0051213	nucleus|cytoplasm|gibberellin metabolic process|gibberellin 2-beta-dioxygenase activity|metal ion binding|dioxygenase activity	ko00904	Diterpenoid biosynthesis
LOC8078489	213.849	134.168	293.53	2.18777	1.12946	2.58065e-07	1.27052e-05	Up	1.80834	1.33326	1.29997	2.73882	3.29231	3.28135	GeneID:8078489,Genbank:XM_002455070.2	LOB domain-containing protein 6	GO:0007275,GO:0010199	multicellular organism development|organ boundary specification between lateral organs and the meristem
LOC8078492	343.615	204.699	482.53	2.35726	1.23711	1.67437e-05	0.000497232	Up	3.62772	1.74208	2.89088	7.60461	5.69774	5.31476	GeneID:8078492,Genbank:XM_021455786.1	dihydrolipoyllysine-residue acetyltransferase component of acetoin cleaving system%2C transcript variant X2
LOC8078554	213.35	320.131	106.568	0.33289	-1.58688	4.88499e-06	0.000170871	Down	5.14281	4.81312	3.12795	1.63646	1.11671	1.43458	GeneID:8078554,Genbank:XM_002461165.2	peroxidase 42	GO:0004601,GO:0005576,GO:0006979,GO:0020037,GO:0042744,GO:0046872	peroxidase activity|extracellular region|response to oxidative stress|heme binding|hydrogen peroxide catabolic process|metal ion binding	ko00940	Phenylpropanoid biosynthesis
LOC8078565	389.424	567.724	211.124	0.371878	-1.4271	8.65267e-16	1.83212e-13	Down	5.93544	5.25641	5.28625	1.94738	2.11592	1.81389	GeneID:8078565,Genbank:XM_002461176.2	cytochrome P450 714B1	GO:0004497,GO:0005506,GO:0016021,GO:0016705,GO:0020037	monooxygenase activity|iron ion binding|integral component of membrane|oxidoreductase activity, acting on paired donors, with incorporation or reduction of molecular oxygen|heme binding
LOC8078620	551.976	359.613	744.338	2.06983	1.04951	2.77407e-11	3.22536e-09	Up	4.68267	5.12139	5.88319	10.4337	10.5158	10.1716	GeneID:8078620,Genbank:XM_021455373.1	eukaryotic translation initiation factor 5B%2C transcript variant X1
LOC8078659	8.92025	15.1272	2.71331	0.179367	-2.47902	0.0265122	0.177868	Down	0.335918	0.0780459	0.170401	0.0368313	0	0.0628655	GeneID:8078659,Genbank:XM_002456722.2	polygalacturonase	GO:0004650,GO:0005576,GO:0005618,GO:0005975,GO:0009835,GO:0071555	polygalacturonase activity|extracellular region|cell wall|carbohydrate metabolic process|fruit ripening|cell wall organization	ko00040,ko00500	Pentose and glucuronate interconversions|Starch and sucrose metabolism
LOC8078670	4518.61	2535.7	6501.52	2.56399	1.35839	2.07148e-33	2.2479e-30	Up	20.1422	18.0257	23.7636	55.231	47.4354	49.3666	GeneID:8078670,Genbank:XM_002456733.2	protein IQ-DOMAIN 14%2C transcript variant X2
LOC8078746	1378.9	526.908	2230.9	4.23395	2.082	5.99553e-56	2.60246e-52	Up	4.88649	5.76925	4.27373	20.4105	21.7819	18.5884	GeneID:8078746,Genbank:XM_002454994.2	phospholipase A1-Igamma1%2C chloroplastic	GO:0004620,GO:0004806,GO:0008970,GO:0009507,GO:0016042,GO:0047714	phospholipase activity|triglyceride lipase activity|phospholipase A1 activity|chloroplast|lipid catabolic process|galactolipase activity
LOC8078790	101.332	47.7388	154.925	3.24526	1.69833	0.000434426	0.00781367	Up	0.561008	0.412383	0.482343	1.01198	1.44214	2.06279	GeneID:8078790,Genbank:XM_021457686.1	AAA-ATPase At3g28610
LOC8078799	559.828	326.613	793.044	2.42808	1.27982	6.82173e-16	1.47087e-13	Up	2.62056	2.07662	2.54642	5.75261	5.09252	5.99275	GeneID:8078799,Genbank:XM_002455047.2	cytochrome P450 734A6	GO:0004497,GO:0005506,GO:0010268,GO:0016021,GO:0016131,GO:0016705,GO:0020037,GO:0040008	monooxygenase activity|iron ion binding|brassinosteroid homeostasis|integral component of membrane|brassinosteroid metabolic process|oxidoreductase activity, acting on paired donors, with incorporation or reduction of molecular oxygen|heme binding|regulation of growth	ko00905	Brassinosteroid biosynthesis
LOC8078825	16.8917	26.0531	7.73042	0.296718	-1.75284	0.0166918	0.12969	Down	0.920636	0.420289	0.688225	0.371891	0.026435	0.177733	GeneID:8078825,Genbank:XM_002468108.2	basic blue protein	GO:0009055,GO:0046872	electron transfer activity|metal ion binding
LOC8078826	26.1573	43.077	9.2376	0.214444	-2.22133	0.000232806	0.00465325	Down	0.351325	0.571379	0.347053	0.0756895	0.0504394	0.13565	GeneID:8078826,Genbank:XM_002468109.2	aldehyde oxidase GLOX	GO:0004031,GO:0005615,GO:0005618,GO:0050832,GO:0102797,GO:0102798	aldehyde oxidase activity|extracellular space|cell wall|defense response to fungus|geranial:oxygen oxidoreductase activity|heptaldehyde:oxygen oxidoreductase activity
LOC8078889	331.228	485.551	176.906	0.36434	-1.45664	0.00211049	0.0272783	Down	9.13249	5.82697	4.51189	1.65376	2.26905	2.87523	GeneID:8078889,Genbank:XM_002454526.2	transcription factor LAF1	GO:0005634,GO:0010119,GO:0030154,GO:0043565,GO:0044212	nucleus|regulation of stomatal movement|cell differentiation|sequence-specific DNA binding|transcription regulatory region DNA binding
LOC8078894	53.5432	72.8751	34.2113	0.469451	-1.09095	0.0277679	0.183789	Down	1.38651	1.01786	0.967084	0.0295598	0.787945	0.696268	GeneID:8078894,Genbank:XM_002454531.2	salutaridine reductase	GO:0009820,GO:0047037	alkaloid metabolic process|salutaridine reductase (NADPH) activity	ko00902	Monoterpenoid biosynthesis
LOC8078927	158.982	97.2378	220.726	2.26996	1.18267	0.0269606	0.180226	Up	0.43166	0.556885	0.71511	0.838737	1.02546	1.83245	GeneID:8078927,Genbank:XM_002454564.2	G-type lectin S-receptor-like serine/threonine-protein kinase At5g35370
LOC8078930	874.322	443.973	1304.67	2.93862	1.55514	0.0112559	0.0969046	Up	4.01127	6.83256	5.99602	9.87361	13.5966	23.9794	GeneID:8078930,Genbank:XM_002454567.2	ethylene-responsive transcription factor ERF014	GO:0003677,GO:0003700,GO:0005634,GO:0009873	DNA binding|DNA-binding transcription factor activity|nucleus|ethylene-activated signaling pathway
LOC8078933	56.4045	17.7769	95.032	5.34582	2.41841	3.42953e-05	0.000920655	Up	0.421968	0.0247304	0.208266	1.55221	0.895952	0.884456	GeneID:8078933,Genbank:XM_002454570.2	WAT1-related protein At1g44800	GO:0005886,GO:0006865,GO:0015171,GO:0016021,GO:0032973,GO:0034639,GO:0043090,GO:0080144	plasma membrane|amino acid transport|amino acid transmembrane transporter activity|integral component of membrane|amino acid export across plasma membrane|L-amino acid efflux transmembrane transporter activity|amino acid import|amino acid homeostasis
LOC8078989	165.592	224.684	106.501	0.474002	-1.07703	0.00769884	0.0736081	Down	3.34898	4.47401	2.89712	1.10158	1.22349	2.55399	GeneID:8078989,Genbank:XM_002460911.2	momilactone A synthase	GO:0007275,GO:0016491	multicellular organism development|oxidoreductase activity
LOC8079010	14.87	23.1477	6.59224	0.28479	-1.81203	0.0180228	0.136927	Down	0.388343	0.147938	0.244912	0.0322222	0.10307	0.0769978	GeneID:8079010,Genbank:XM_002460932.2	cytochrome P450 78A5	GO:0005506,GO:0005783,GO:0008284,GO:0016020,GO:0016021,GO:0016709,GO:0020037,GO:0035265,GO:0040009,GO:0046622,GO:0048437	iron ion binding|endoplasmic reticulum|positive regulation of cell proliferation|membrane|integral component of membrane|oxidoreductase activity, acting on paired donors, with incorporation or reduction of molecular oxygen, NAD(P)H as one donor, and incorporation of one atom of oxygen|heme binding|organ growth|regulation of growth rate|positive regulation of organ growth|floral organ development
LOC8079027	360.086	559.15	161.023	0.287978	-1.79597	0.0046971	0.0506339	Down	5.23642	4.90631	1.93121	0.818007	1.08654	1.44118	GeneID:8079027,Genbank:XM_002457406.2	indole-2-monooxygenase	GO:0005506,GO:0016020,GO:0016021,GO:0016709,GO:0020037	iron ion binding|membrane|integral component of membrane|oxidoreductase activity, acting on paired donors, with incorporation or reduction of molecular oxygen, NAD(P)H as one donor, and incorporation of one atom of oxygen|heme binding
LOC8079061	1460.88	932.654	1989.1	2.13273	1.0927	5.62723e-18	1.593e-15	Up	12.3676	13.0007	10.9065	24.0059	25.1979	25.0817	GeneID:8079061,Genbank:XM_002457438.2	protein WALLS ARE THIN 1	GO:0000162,GO:0005774,GO:0005886,GO:0006952,GO:0009705,GO:0009734,GO:0009826,GO:0009834,GO:0009851,GO:0010315,GO:0016021,GO:0022857,GO:0071555,GO:0090355,GO:0090358	tryptophan biosynthetic process|vacuolar membrane|plasma membrane|defense response|plant-type vacuole membrane|auxin-activated signaling pathway|unidimensional cell growth|plant-type secondary cell wall biogenesis|auxin biosynthetic process|auxin efflux|integral component of membrane|transmembrane transporter activity|cell wall organization|positive regulation of auxin metabolic process|positive …
LOC8079094	316.476	141.124	491.829	3.48509	1.8012	3.22747e-09	2.47953e-07	Up	2.20448	1.57842	2.50379	8.72579	5.74867	6.48054	GeneID:8079094,Genbank:XM_021457157.1	isoflavone reductase homolog IRL
LOC8079265	737.627	489.704	985.55	2.01254	1.00902	0.0179115	0.13652	Up	8.40891	9.9829	8.2037	22.8428	18.6469	10.0233	GeneID:8079265,Genbank:XM_002456367.2	copper transporter 1	GO:0005375,GO:0005886,GO:0005887,GO:0006825,GO:0006952,GO:0043621,GO:0051119	copper ion transmembrane transporter activity|plasma membrane|integral component of plasma membrane|copper ion transport|defense response|protein self-association|sugar transmembrane transporter activity
LOC8079268	492.145	289.107	695.183	2.40459	1.26579	0.000450556	0.0080201	Up	2.48419	3.30826	2.52031	8.63049	5.37202	5.23523	GeneID:8079268,Genbank:XM_021455641.1	polyphenol oxidase I%2C chloroplastic
LOC8079293	344.379	217.385	471.374	2.16839	1.11662	1.14295e-09	9.63337e-08	Up	4.53039	4.19098	5.77694	10.6333	8.8207	10.6283	GeneID:8079293,Genbank:XM_002458548.2	uncharacterized LOC8079293
LOC8079295	145.959	201.715	90.2022	0.447176	-1.16108	0.00905486	0.0830751	Down	1.66328	2.46586	1.32586	0.547105	0.777792	1.02276	GeneID:8079295,Genbank:XM_002441546.2	S-type anion channel SLAH2	GO:0005886,GO:0006873,GO:0008308,GO:0016021	plasma membrane|cellular ion homeostasis|voltage-gated anion channel activity|integral component of membrane
LOC8079319	19.2808	34.0287	4.53281	0.133205	-2.90828	0.0191844	0.142632	Down	0.608997	0.436467	0.0733043	0.0105629	0.078838	0.0540879	GeneID:8079319,Genbank:XM_021449191.1	uncharacterized LOC8079319
LOC8079320	212.05	370.49	53.6108	0.144702	-2.78884	0.0427158	0.245719	Down	15.4471	6.77435	1.87895	0.708117	1.53225	1.10911	GeneID:8079320,Genbank:XM_002438566.2	probable glutathione S-transferase GSTU1	GO:0004364	glutathione transferase activity	ko00982,ko00480,ko00980	Drug metabolism - cytochrome P450|Glutathione metabolism|Metabolism of xenobiotics by cytochrome P450
LOC8079380	2303.79	1503.66	3103.91	2.06423	1.0456	0.00181735	0.0243347	Up	13.5169	20.2574	13.814	26.5991	26.8353	40.9905	GeneID:8079380,Genbank:XM_002461043.2	cytochrome P450 709B2	GO:0004497,GO:0005506,GO:0016021,GO:0016705,GO:0020037	monooxygenase activity|iron ion binding|integral component of membrane|oxidoreductase activity, acting on paired donors, with incorporation or reduction of molecular oxygen|heme binding
LOC8079382	254.373	356.003	152.744	0.429052	-1.22077	2.18142e-09	1.7374e-07	Down	3.29636	3.51527	3.48172	1.13675	1.8033	1.29667	GeneID:8079382,Genbank:XM_002461045.2	cytochrome P450 709B2%2C transcript variant X1	GO:0004497,GO:0005506,GO:0016021,GO:0016705,GO:0020037	monooxygenase activity|iron ion binding|integral component of membrane|oxidoreductase activity, acting on paired donors, with incorporation or reduction of molecular oxygen|heme binding
LOC8079415	34.0016	18.49	49.5132	2.67784	1.42107	0.0052473	0.0550829	Up	0.174428	0.111753	0.185008	0.340771	0.423901	0.440389	GeneID:8079415,Genbank:XM_002451628.2	uncharacterized LOC8079415
LOC8079471	22.7059	34.2017	11.2102	0.327767	-1.60926	0.0104665	0.0923719	Down	0.369069	0.45179	0.483141	0.194933	0.0779419	0.137248	GeneID:8079471,Genbank:XM_002454859.2	3-methyl-2-oxobutanoate hydroxymethyltransferase 1%2C mitochondrial	GO:0000287,GO:0003864,GO:0005739,GO:0008168,GO:0015940	magnesium ion binding|3-methyl-2-oxobutanoate hydroxymethyltransferase activity|mitochondrion|methyltransferase activity|pantothenate biosynthetic process	ko00770	Pantothenate and CoA biosynthesis
LOC8079567	279.576	385.786	173.366	0.449385	-1.15398	4.19429e-09	3.13897e-07	Down	10.0596	8.48322	12.2218	4.7278	4.33632	4.16498	GeneID:8079567,Genbank:XM_002448585.2	pEARLI1-like lipid transfer protein 1	GO:0005618,GO:0005783,GO:0009506,GO:0009626,GO:0009627,GO:0009631,GO:0009682,GO:0009707,GO:0043621,GO:0048046,GO:0050832,GO:0070417	cell wall|endoplasmic reticulum|plasmodesma|plant-type hypersensitive response|systemic acquired resistance|cold acclimation|induced systemic resistance|chloroplast outer membrane|protein self-association|apoplast|defense response to fungus|cellular response to cold
LOC8079595	3536.19	1561.86	5510.52	3.52819	1.81893	8.9213e-20	2.94109e-17	Up	16.7759	26.4332	23.1561	87.0345	70.6513	67.4139	GeneID:8079595,Genbank:XM_002447182.2	probable isoaspartyl peptidase/L-asparaginase 2	GO:0004067,GO:0005737,GO:0008798,GO:0016787,GO:0033345,GO:0051604	asparaginase activity|cytoplasm|beta-aspartyl-peptidase activity|hydrolase activity|asparagine catabolic process via L-aspartate|protein maturation
LOC8079597	12.9948	22.5247	3.46498	0.15383	-2.70059	0.0163646	0.127835	Down	0.669649	0.219505	0.236994	0.0478101	0.101954	0.0163209	GeneID:8079597,Genbank:XM_002448615.2	peroxidase P7	GO:0004601,GO:0005576,GO:0006979,GO:0020037,GO:0042744,GO:0046872	peroxidase activity|extracellular region|response to oxidative stress|heme binding|hydrogen peroxide catabolic process|metal ion binding	ko00940	Phenylpropanoid biosynthesis
LOC8079601	404.539	539.394	269.684	0.499977	-1.00007	0.000313257	0.00594639	Down	9.56018	8.85352	6.37374	2.8835	4.75293	4.26381	GeneID:8079601,Genbank:XM_002447188.2	endonuclease 2	GO:0000014,GO:0003676,GO:0004519,GO:0004521,GO:0006308,GO:0008309,GO:0043765,GO:0046872,GO:0090502	single-stranded DNA endodeoxyribonuclease activity|nucleic acid binding|endonuclease activity|endoribonuclease activity|DNA catabolic process|double-stranded DNA exodeoxyribonuclease activity|T/G mismatch-specific endonuclease activity|metal ion binding|RNA phosphodiester bond hydrolysis, endonucleolytic
LOC8079625	31.4578	50.1451	12.7705	0.254672	-1.97329	0.0134974	0.110647	Down	0.852358	0.399067	0.304628	0.0892076	0.158528	0.131962	GeneID:8079625,Genbank:XM_002457704.2	pectinesterase	GO:0005576,GO:0005618,GO:0009409,GO:0009620,GO:0009741,GO:0030599,GO:0042545,GO:0045330,GO:0045490,GO:0046910	extracellular region|cell wall|response to cold|response to fungus|response to brassinosteroid|pectinesterase activity|cell wall modification|aspartyl esterase activity|pectin catabolic process|pectinesterase inhibitor activity	ko00040,ko00500	Pentose and glucuronate interconversions|Starch and sucrose metabolism
LOC8079633	747.257	1007.45	487.066	0.483466	-1.04851	0.0133811	0.109902	Down	13.5765	20.337	23.7418	4.91753	7.64074	14.0973	GeneID:8079633,Genbank:XM_002457712.2	late embryogenis abundant protein 2
LOC8079645	11.0547	3.45342	18.656	5.4022	2.43355	0.010134	0.0902798	Up	0.0524788	0.0113799	0.0532417	0.30074	0.10307	0.197994	GeneID:8079645,Genbank:XM_002463503.2	4-hydroxyphenylacetaldehyde oxime monooxygenase-like	GO:0004497,GO:0005506,GO:0005789,GO:0010132,GO:0016021,GO:0016705,GO:0020037	monooxygenase activity|iron ion binding|endoplasmic reticulum membrane|dhurrin biosynthetic process|integral component of membrane|oxidoreductase activity, acting on paired donors, with incorporation or reduction of molecular oxygen|heme binding
LOC8079673	512.592	735.259	289.925	0.394316	-1.34258	1.79455e-07	9.2184e-06	Down	14.8825	14.8687	11.2578	3.39235	5.5398	6.58258	GeneID:8079673,Genbank:XM_002463531.2	cell number regulator 10	GO:0016021	integral component of membrane
LOC8079674	3.42713	0.310769	6.54349	21.0558	4.39615	0.0473738	0.263183	Up	0	0	0.0164431	0.0995146	0.141475	0.0849283	GeneID:8079674,Genbank:XM_002463532.2	cell number regulator 3	GO:0016021	integral component of membrane
LOC8079682	14.6334	6.12021	23.1466	3.78199	1.91915	0.0143637	0.115816	Up	0.0722938	0.0671858	0.062867	0.359337	0.202838	0.173177	GeneID:8079682,Genbank:XM_002463540.2	probable glycerol-3-phosphate acyltransferase 3	GO:0004366,GO:0010143,GO:0016020,GO:0016021,GO:0016024,GO:0016791,GO:0090447,GO:0102420	glycerol-3-phosphate O-acyltransferase activity|cutin biosynthetic process|membrane|integral component of membrane|CDP-diacylglycerol biosynthetic process|phosphatase activity|glycerol-3-phosphate 2-O-acyltransferase activity|sn-1-glycerol-3-phosphate C16:0-DCA-CoA acyl transferase activity	ko00564,ko00561	Glycerophospholipid metabolism|Glycerolipid metabolism
LOC8079722	18.3168	30.6401	5.9936	0.195613	-2.35392	0.000961823	0.0146919	Down	0.124482	0.174334	0.210486	0.00530782	0.084891	0.00543579	GeneID:8079722,Genbank:XM_002450369.2	LRR receptor-like serine/threonine-protein kinase FLS2	GO:0005886,GO:0016021,GO:0050832	plasma membrane|integral component of membrane|defense response to fungus
LOC8079747	145.391	196.581	94.2005	0.479193	-1.06132	0.00105811	0.0157381	Down	1.03817	0.895785	1.49994	0.372676	0.646454	0.552555	GeneID:8079747,Genbank:XM_002450394.2	receptor kinase-like protein Xa21	GO:0004674,GO:0005524,GO:0005634,GO:0005789,GO:0005886,GO:0006952,GO:0016021,GO:0032541,GO:1990578	protein serine/threonine kinase activity|ATP binding|nucleus|endoplasmic reticulum membrane|plasma membrane|defense response|integral component of membrane|cortical endoplasmic reticulum|perinuclear endoplasmic reticulum membrane
LOC8079804	33.5295	18.3226	48.7365	2.65991	1.41137	0.0050731	0.0536871	Up	0.231111	0.152137	0.100487	0.515242	0.279189	0.441162	GeneID:8079804,Genbank:XM_002458953.2	SNF1-related protein kinase regulatory subunit gamma-1	GO:0005524,GO:0005975,GO:0006633,GO:0009505,GO:0019887,GO:0042128	ATP binding|carbohydrate metabolic process|fatty acid biosynthetic process|plant-type cell wall|protein kinase regulator activity|nitrate assimilation
LOC8079889	188.738	86.5851	290.891	3.35959	1.74829	2.56884e-05	0.000721715	Up	1.49628	1.81962	2.29756	7.82153	4.10362	6.14532	GeneID:8079889,Genbank:XM_002441861.2	dirigent protein 22	GO:0048046	apoplast
LOC8079901	478.974	282.133	675.816	2.39538	1.26026	2.50387e-14	4.5923e-12	Up	3.1593	3.10805	2.84682	6.57969	7.66531	6.70659	GeneID:8079901,Genbank:XM_002441873.2	aldehyde dehydrogenase	GO:0004029,GO:0006081,GO:0009501,GO:0009507,GO:0043878	aldehyde dehydrogenase (NAD) activity|cellular aldehyde metabolic process|amyloplast|chloroplast|glyceraldehyde-3-phosphate dehydrogenase (NAD+) (non-phosphorylating) activity	ko00561,ko00071,ko00380,ko00310,ko00040,ko00410,ko00340,ko00620,ko00330,ko00903,ko00280,ko00625,ko00053,ko00010	Glycerolipid metabolism|Fatty acid degradation|Tryptophan metabolism|Lysine degradation|Pentose and glucuronate interconversions|beta-Alanine metabolism|Histidine metabolism|Pyruvate metabolism|Arginine and proline metabolism|Limonene and pinene degradation|Valine, leucine and isoleucine degradation|Chloroalkane and chloroalkene degradation|Ascorbate and aldarate metabolism|Glycolysis / Gluconeog…
LOC8079914	3236.17	4373.74	2098.6	0.479819	-1.05944	0.00143076	0.0201093	Down	70.039	45.0609	83.6263	32.4686	35.8061	22.8585	GeneID:8079914,Genbank:XM_002459289.2	protein app1
LOC8079922	367.648	573.769	161.527	0.281519	-1.8287	0.00857931	0.079809	Down	19.8364	10.7425	7.25159	2.9511	3.50618	3.75623	GeneID:8079922,Genbank:XM_002459295.2	photosystem II 10 kDa polypeptide%2C chloroplastic	GO:0009535,GO:0009654,GO:0015979	chloroplast thylakoid membrane|photosystem II oxygen evolving complex|photosynthesis	ko00195	Photosynthesis
LOC8079938	603.258	868.805	337.71	0.388706	-1.36325	0.000525594	0.00908936	Down	14.8382	21.3515	14.6079	2.62448	7.81532	8.52404	GeneID:8079938,Genbank:XM_002459310.2	glutathione S-transferase 3	GO:0004364,GO:0005737,GO:0006749	glutathione transferase activity|cytoplasm|glutathione metabolic process	ko00982,ko00480,ko00980	Drug metabolism - cytochrome P450|Glutathione metabolism|Metabolism of xenobiotics by cytochrome P450
LOC8080000	830.851	450.541	1211.16	2.68824	1.42666	4.40052e-08	2.64682e-06	Up	7.19149	5.72706	7.22534	17.7851	13.5798	20.4486	GeneID:8080000,Genbank:XM_002450088.2	peroxidase 4	GO:0004601,GO:0005576,GO:0006979,GO:0020037,GO:0042744,GO:0046872	peroxidase activity|extracellular region|response to oxidative stress|heme binding|hydrogen peroxide catabolic process|metal ion binding	ko00940	Phenylpropanoid biosynthesis
LOC8080121	207	133.164	280.837	2.10896	1.07653	1.01146e-06	4.37583e-05	Up	3.64075	3.45722	3.04185	6.84267	7.50363	6.18468	GeneID:8080121,Genbank:XM_002460730.2	uncharacterized LOC8080121
LOC8080207	31.8245	17.8343	45.8148	2.56892	1.36116	0.00979602	0.0880661	Up	0.197323	0.183381	0.428983	0.533669	0.784323	0.664706	GeneID:8080207,Genbank:XM_002463541.2	short-chain dehydrogenase reductase 3b	GO:0016491	oxidoreductase activity
LOC8080213	89.9899	163.94	16.0402	0.097842	-3.3534	0.0420504	0.243369	Down	7.16767	2.36803	0.886322	0.142229	0.628265	0.208083	GeneID:8080213,Genbank:XM_002463554.2	uncharacterized LOC8080213
LOC8080214	2614.67	3879.51	1349.83	0.347937	-1.5231	0.00149692	0.0207592	Down	102.475	78.057	46.5742	21.7457	25.5847	28.5671	GeneID:8080214,Genbank:XM_002466121.2	uncharacterized LOC8080214
LOC8080256	4685.84	7733.11	1638.57	0.211891	-2.23861	0.00118362	0.0172214	Down	156.465	348.76	202.316	34.3696	26.8342	82.9825	GeneID:8080256,Genbank:XM_002447377.2	uncharacterized LOC8080256
LOC8080276	717.688	467.603	967.774	2.06965	1.04939	0.000555318	0.00951493	Up	13.2483	16.1167	13.7923	36.5668	28.1237	21.2047	GeneID:8080276,Genbank:XM_002446011.2	uncharacterized LOC8080276
LOC8080279	12.467	24.59	0.343928	0.0139865	-6.15982	0.00434486	0.0480132	Down	0.134075	1.59906	0.884156	0	0	0.0351281	GeneID:8080279,Genbank:XM_021462954.1	uncharacterized LOC8080279
LOC8080342	39.0476	60.7854	17.3098	0.284769	-1.81213	0.000139141	0.00299983	Down	0.579571	0.60709	0.727521	0.12063	0.267959	0.133833	GeneID:8080342,Genbank:XM_021464064.1	uncharacterized LOC8080342
LOC8080412	767.233	377.153	1157.31	3.06855	1.61756	5.55102e-10	5.00245e-08	Up	5.13116	5.76711	6.56952	21.1368	15.6922	14.5875	GeneID:8080412,Genbank:XM_002451916.2	O-methyltransferase ZRP4	GO:0008171,GO:0008757,GO:0019438,GO:0046983	O-methyltransferase activity|S-adenosylmethionine-dependent methyltransferase activity|aromatic compound biosynthetic process|protein dimerization activity
LOC8080430	44.933	12.3343	77.5316	6.28585	2.65211	0.0103752	0.0918284	Up	0.242639	0.131539	0.430792	2.81409	1.03694	0.974775	GeneID:8080430,Genbank:XM_002467661.2	elongation factor 1-delta 2	GO:0003746,GO:0005853	translation elongation factor activity|eukaryotic translation elongation factor 1 complex
LOC8080435	346.299	175.828	516.77	2.93906	1.55536	3.16295e-15	6.48628e-13	Up	6.51627	6.5305	6.78967	21.5911	15.7574	18.5679	GeneID:8080435,Genbank:XM_002465117.2	uncharacterized LOC8080435
LOC8080451	4.09231	8.18462	0	0	#NAME?	0.00661524	0.0653842	Down	0.16326	0.0331897	0.0724645	0	0	0	GeneID:8080451,Genbank:XM_002467707.2	organic cation/carnitine transporter 3	GO:0005524,GO:0006811,GO:0009705,GO:0016021,GO:0022857,GO:0070417	ATP binding|ion transport|plant-type vacuole membrane|integral component of membrane|transmembrane transporter activity|cellular response to cold
LOC8080467	1951.25	1284.12	2618.39	2.03905	1.02789	2.91364e-17	7.74315e-15	Up	21.5382	17.5698	21.0656	43.4388	37.3718	36.7374	GeneID:8080467,Genbank:XM_002467720.2	uncharacterized LOC8080467
LOC8080472	80.3727	125.668	35.0771	0.279124	-1.84102	0.000261546	0.0051293	Down	2.22899	2.72566	1.76831	0	0.585169	1.21192	GeneID:8080472,Genbank:XM_021454653.1	5-pentadecatrienyl resorcinol O-methyltransferase-like
LOC8080478	22.491	10.5069	34.475	3.28116	1.71421	0.0206203	0.14978	Up	0.204689	0.194189	0.467245	0.890232	0.446682	1.36754	GeneID:8080478,Genbank:XM_002467746.2	uncharacterized LOC8080478	GO:0003700,GO:0005634,GO:0006355,GO:0009738,GO:0009788,GO:0044212,GO:0046872	DNA-binding transcription factor activity|nucleus|regulation of transcription, DNA-templated|abscisic acid-activated signaling pathway|negative regulation of abscisic acid-activated signaling pathway|transcription regulatory region DNA binding|metal ion binding
LOC8080484	34.2165	14.1765	54.2564	3.82722	1.93629	0.000148102	0.00316421	Up	0.173716	0.146494	0.117494	0.622198	0.368562	0.61697	GeneID:8080484,Genbank:XM_021451521.1	probable polyamine transporter At3g13620
LOC8080523	421.02	575.434	266.606	0.463312	-1.10994	1.6331e-09	1.33749e-07	Down	7.23185	7.20656	5.88079	2.39532	3.1202	3.51762	GeneID:8080523,Genbank:XM_002457128.2	lecithin-cholesterol acyltransferase-like 1	GO:0006629,GO:0008374	lipid metabolic process|O-acyltransferase activity	ko00564,ko04142	Glycerophospholipid metabolism|Lysosome
LOC8080585	644.368	901.666	387.069	0.429282	-1.22	8.96894e-09	6.20668e-07	Down	7.70732	6.05179	5.54069	2.7636	2.44339	2.73916	GeneID:8080585,Genbank:XM_002468487.2	uncharacterized LOC8080585
LOC8080593	217.761	45.3437	390.178	8.6049	3.10516	3.12306e-16	7.19796e-14	Up	0.476653	0.572978	0.452044	5.27012	3.59539	3.56193	GeneID:8080593,Genbank:XM_002468495.2	noroxomaritidine synthase	GO:0004497,GO:0005506,GO:0009820,GO:0016021,GO:0016705,GO:0020037	monooxygenase activity|iron ion binding|alkaloid metabolic process|integral component of membrane|oxidoreductase activity, acting on paired donors, with incorporation or reduction of molecular oxygen|heme binding
LOC8080595	53.3961	28.6813	78.1109	2.72341	1.44541	0.00350225	0.0408111	Up	0.419081	0.622672	0.377932	0.841842	1.13471	1.74054	GeneID:8080595,Genbank:XM_002465842.2	very-long-chain 3-oxoacyl-CoA reductase 1	GO:0005783,GO:0005789,GO:0009793,GO:0016020,GO:0016021,GO:0018454,GO:0042761,GO:0045703,GO:0102339,GO:0102340,GO:0102341,GO:0102342	endoplasmic reticulum|endoplasmic reticulum membrane|embryo development ending in seed dormancy|membrane|integral component of membrane|acetoacetyl-CoA reductase activity|very long-chain fatty acid biosynthetic process|ketoreductase activity|3-oxo-arachidoyl-CoA reductase activity|3-oxo-behenoyl-CoA reductase activity|3-oxo-lignoceroyl-CoA reductase activity|3-oxo-cerotoyl-CoA reductase activity	ko01212,ko01040,ko00062,ko00140	Fatty acid metabolism|Biosynthesis of unsaturated fatty acids|Fatty acid elongation|Steroid hormone biosynthesis
LOC8080639	159.191	93.4073	224.975	2.40854	1.26816	0.0107282	0.0939181	Up	0.417607	0.27456	0.644531	1.47301	0.79983	0.800819	GeneID:8080639,Genbank:XM_021464335.1	putative receptor-like protein kinase At4g00960%2C transcript variant X4
LOC8080641	278.481	166.157	390.805	2.35203	1.23391	1.42472e-05	0.000432463	Up	1.38231	2.07989	1.52642	2.93499	3.83736	4.5037	GeneID:8080641,Genbank:XM_021464535.1	probable serine/threonine-protein kinase PBL12
LOC8080650	58.7474	93.451	24.0439	0.257289	-1.95854	0.01764	0.135202	Down	2.65578	2.24641	0.707037	0.0578247	0.678204	0.651408	GeneID:8080650,Genbank:XM_002445564.2	germin-like protein 8-14	GO:0005618,GO:0030145,GO:0045735,GO:0048046	cell wall|manganese ion binding|nutrient reservoir activity|apoplast
LOC8080651	1147.04	1579.82	714.256	0.452112	-1.14525	6.93246e-06	0.000230881	Down	17.5767	12.8316	11.8204	5.96149	6.63868	5.71162	GeneID:8080651,Genbank:XM_002445565.2	cytokinin dehydrogenase 11	GO:0005615,GO:0009690,GO:0019139,GO:0071949	extracellular space|cytokinin metabolic process|cytokinin dehydrogenase activity|FAD binding	ko00908	Zeatin biosynthesis
LOC8080759	30.2137	11.2921	49.1353	4.35132	2.12145	0.000150278	0.00320282	Up	0.312644	0.0598198	0.298531	0.809262	0.943133	1.02151	GeneID:8080759,Genbank:XM_002467743.2	expansin-A21
LOC8080762	26.5729	8.82273	44.323	5.02373	2.32876	0.0137282	0.111969	Up	0.174947	0.206928	0.064542	1.23694	0.381778	0.550041	GeneID:8080762,Genbank:XM_002465159.2	zinc finger protein STAMENLESS 1	GO:0003676,GO:0003700,GO:0005634,GO:0006355,GO:0046872,GO:0060862	nucleic acid binding|DNA-binding transcription factor activity|nucleus|regulation of transcription, DNA-templated|metal ion binding|negative regulation of floral organ abscission
LOC8080780	858.523	360.142	1356.9	3.7677	1.91368	9.61982e-13	1.37659e-10	Up	3.70879	2.98347	4.84499	16.4873	11.2591	13.813	GeneID:8080780,Genbank:XM_002467764.2	flavonoid 3'%2C5'-hydroxylase 1	GO:0004497,GO:0005506,GO:0005783,GO:0009718,GO:0016705,GO:0020037	monooxygenase activity|iron ion binding|endoplasmic reticulum|anthocyanin-containing compound biosynthetic process|oxidoreductase activity, acting on paired donors, with incorporation or reduction of molecular oxygen|heme binding	ko00944,ko00941	Flavone and flavonol biosynthesis|Flavonoid biosynthesis
LOC8080797	939.403	549.339	1329.47	2.42012	1.27508	0.00496245	0.0528548	Up	3.94502	9.12497	4.60786	9.81325	13.046	18.3823	GeneID:8080797,Genbank:XM_002467781.2	flavonoid 3'-monooxygenase	GO:0004497,GO:0005506,GO:0005789,GO:0009813,GO:0016021,GO:0016705,GO:0020037	monooxygenase activity|iron ion binding|endoplasmic reticulum membrane|flavonoid biosynthetic process|integral component of membrane|oxidoreductase activity, acting on paired donors, with incorporation or reduction of molecular oxygen|heme binding
LOC8080806	2.78557	5.57114	0	0	#NAME?	0.0390278	0.232329	Down	0.110205	0.136558	0.031945	0	0	0	GeneID:8080806,Genbank:XM_002467790.2	uncharacterized LOC8080806
LOC8080893	307.291	438.43	176.151	0.401777	-1.31553	0.000122218	0.00269066	Down	3.07151	4.61626	4.73261	0.869587	1.78677	2.12434	GeneID:8080893,Genbank:XM_002445096.2	malonyl-CoA:anthocyanidin 5-O-glucoside-6''-O-malonyltransferase	GO:0009718,GO:0050736	anthocyanin-containing compound biosynthetic process|O-malonyltransferase activity
LOC8080910	536.908	339.665	734.15	2.1614	1.11196	6.55405e-05	0.00159975	Up	4.06597	3.21354	4.38561	10.2379	7.22678	6.68333	GeneID:8080910,Genbank:XM_002440600.2	serine carboxypeptidase-like 33	GO:0004185,GO:0005576,GO:0051603	serine-type carboxypeptidase activity|extracellular region|proteolysis involved in cellular protein catabolic process
LOC8080985	28.5246	9.18964	47.8595	5.20798	2.38072	3.86496e-05	0.00101267	Up	0.2474	0.0894133	0.150598	0.894549	0.647866	0.881547	GeneID:8080985,Genbank:XM_002462397.2	uncharacterized LOC8080985	GO:0009734,GO:0040008	auxin-activated signaling pathway|regulation of growth	ko04075	Plant hormone signal transduction
LOC8080995	8123.67	10985.6	5261.8	0.478974	-1.06198	3.37819e-12	4.53514e-10	Down	124.256	106.449	100.571	43.3396	50.9167	57.8371	GeneID:8080995,Genbank:XM_002462406.2	aldehyde dehydrogenase family 7 member A1	GO:0004029,GO:0006081,GO:0043878	aldehyde dehydrogenase (NAD) activity|cellular aldehyde metabolic process|glyceraldehyde-3-phosphate dehydrogenase (NAD+) (non-phosphorylating) activity	ko00260,ko00561,ko00071,ko00380,ko00310,ko00410,ko00340,ko00620,ko00330,ko00280,ko00300,ko01230,ko00053,ko00010	Glycine, serine and threonine metabolism|Glycerolipid metabolism|Fatty acid degradation|Tryptophan metabolism|Lysine degradation|beta-Alanine metabolism|Histidine metabolism|Pyruvate metabolism|Arginine and proline metabolism|Valine, leucine and isoleucine degradation|Lysine biosynthesis|Biosynthesis of amino acids|Ascorbate and aldarate metabolism|Glycolysis / Gluconeogenesis
LOC8081008	24.4165	13.0796	35.7534	2.73353	1.45076	0.0135678	0.111084	Up	0.090087	0.135243	0.0632746	0.23402	0.287327	0.239662	GeneID:8081008,Genbank:XM_002462416.2	serine/threonine-protein kinase HT1	GO:0004674,GO:0004712,GO:0005524,GO:0005829,GO:0009658	protein serine/threonine kinase activity|protein serine/threonine/tyrosine kinase activity|ATP binding|cytosol|chloroplast organization
LOC8081047	141.415	191.784	91.0457	0.47473	-1.07482	0.00277657	0.0339339	Down	1.01027	1.37067	0.926295	0.320658	0.73685	0.452951	GeneID:8081047,Genbank:XM_002460280.2	G-type lectin S-receptor-like serine/threonine-protein kinase At5g35370
LOC8081049	1265.51	586.384	1944.64	3.31632	1.72958	1.50404e-38	2.3042e-35	Up	7.93913	6.25558	8.23596	24.1537	22.8531	24.1864	GeneID:8081049,Genbank:XM_002460282.2	transcription factor bHLH87	GO:0003700,GO:0005634,GO:0006355,GO:0010468,GO:0010500,GO:0043565,GO:0045893,GO:0046983,GO:0048462	DNA-binding transcription factor activity|nucleus|regulation of transcription, DNA-templated|regulation of gene expression|transmitting tissue development|sequence-specific DNA binding|positive regulation of transcription, DNA-templated|protein dimerization activity|carpel formation
LOC8081106	1290.65	1946.28	635.017	0.326272	-1.61585	0.00121987	0.0176013	Down	47.835	49.5517	25.227	5.31554	15.3867	17.7386	GeneID:8081106,Genbank:XM_002467962.2	pathogenesis-related protein 1	GO:0005737,GO:0006952,GO:0009607	cytoplasm|defense response|response to biotic stimulus
LOC8081107	1385.4	1898.16	872.641	0.459731	-1.12114	0.027741	0.183789	Down	57.0886	54.5738	29.4437	5.9589	28.3625	27.9742	GeneID:8081107,Genbank:XM_002467963.2	pathogenesis-related protein 1	GO:0005737,GO:0006952,GO:0009607	cytoplasm|defense response|response to biotic stimulus
LOC8081145	33.0398	20.5003	45.5793	2.22335	1.15273	0.0249229	0.170365	Up	0.0992364	0.0962697	0.148369	0.192415	0.341934	0.197055	GeneID:8081145,Genbank:XM_002461445.2	flavonoid 3'-monooxygenase	GO:0005506,GO:0009813,GO:0016020,GO:0016021,GO:0016709,GO:0020037	iron ion binding|flavonoid biosynthetic process|membrane|integral component of membrane|oxidoreductase activity, acting on paired donors, with incorporation or reduction of molecular oxygen, NAD(P)H as one donor, and incorporation of one atom of oxygen|heme binding
LOC8081155	13.8386	22.5986	5.07856	0.224728	-2.15375	0.00910884	0.0834144	Down	0.478912	0.210508	0.249503	0.105965	0.0282461	0.0678251	GeneID:8081155,Genbank:XM_002461455.2	probable carboxylesterase 15	GO:0052689	carboxylic ester hydrolase activity
LOC8081216	83.7534	28.5994	138.907	4.857	2.28007	2.66717e-06	0.000101259	Up	0.262009	0.0983353	0.572532	1.62937	0.96761	1.70034	GeneID:8081216,Genbank:XM_021451522.1	protochlorophyllide-dependent translocon component 52%2C chloroplastic
LOC8081328	1468.12	1984.16	952.079	0.47984	-1.05938	7.32627e-17	1.87064e-14	Down	19.8584	18.2417	16.6406	8.47628	8.1349	8.59031	GeneID:8081328,Genbank:XM_002456880.2	scarecrow-like protein 3	GO:0003700,GO:0003712,GO:0005634,GO:0006355,GO:0009739,GO:0043565	DNA-binding transcription factor activity|transcription coregulator activity|nucleus|regulation of transcription, DNA-templated|response to gibberellin|sequence-specific DNA binding
LOC8081388	7.61074	1.2788	13.9427	10.903	3.44665	0.00556333	0.0577257	Up	0.0324713	0.0176032	0.0164717	0.332291	0.159436	0.204182	GeneID:8081388,Genbank:XM_002454882.2	bidirectional sugar transporter SWEET3b	GO:0005887,GO:0051119	integral component of plasma membrane|sugar transmembrane transporter activity
LOC8081399	56.6727	35.0978	78.2477	2.22942	1.15667	0.00316939	0.037812	Up	0.247887	0.294777	0.356954	0.52371	0.811425	0.586619	GeneID:8081399,Genbank:XM_021456534.1	CTP synthase%2C transcript variant X3
LOC8081433	121.559	78.6522	164.465	2.09105	1.06422	0.0159343	0.125134	Up	1.26452	0.660592	0.979674	2.74101	1.54281	1.53005	GeneID:8081433,Genbank:XM_002467994.2	protein trichome birefringence-like 3	GO:0000139,GO:0005794,GO:0005886,GO:0009827,GO:0016021,GO:0016413,GO:0030244,GO:0045489,GO:0045492,GO:1990538	Golgi membrane|Golgi apparatus|plasma membrane|plant-type cell wall modification|integral component of membrane|O-acetyltransferase activity|cellulose biosynthetic process|pectin biosynthetic process|xylan biosynthetic process|xylan O-acetyltransferase activity
LOC8081443	47.2523	66.3525	28.1522	0.424282	-1.23691	0.00374304	0.0427561	Down	1.42668	1.22617	1.04144	0.338288	0.341712	0.820526	GeneID:8081443,Genbank:XM_002465379.2	LOB domain-containing protein 1
LOC8081510	808.132	345.034	1271.23	3.68435	1.88141	3.03764e-37	4.39513e-34	Up	3.63256	2.32649	3.40254	11.3076	9.99189	11.6776	GeneID:8081510,Genbank:XM_002465440.2	laccase-10	GO:0005507,GO:0009414,GO:0016722,GO:0046274,GO:0048046,GO:0052716	copper ion binding|response to water deprivation|oxidoreductase activity, oxidizing metal ions|lignin catabolic process|apoplast|hydroquinone:oxygen oxidoreductase activity
LOC8081522	87.2055	42.148	132.263	3.13806	1.64987	4.81006e-05	0.00121841	Up	0.434319	0.400769	0.412508	0.974021	1.09904	1.67542	GeneID:8081522,Genbank:XM_021463496.1	proline-rich receptor-like protein kinase PERK15
LOC8081541	334.581	450.509	218.652	0.485346	-1.04292	6.48996e-06	0.000219228	Down	7.88519	6.36028	5.42548	2.87588	3.54271	2.74506	GeneID:8081541,Genbank:XM_002463116.2	cytosolic sulfotransferase 5	GO:0005737,GO:0008146,GO:0009812,GO:1990135	cytoplasm|sulfotransferase activity|flavonoid metabolic process|flavonoid sulfotransferase activity
LOC8081542	59.6906	23.074	96.3073	4.17385	2.06138	1.36093e-07	7.20406e-06	Up	0.238109	0.361432	0.277806	1.37671	0.922312	1.22275	GeneID:8081542,Genbank:XM_002463117.2	anthocyanidin 3-O-glucosyltransferase	GO:0008194,GO:0009718,GO:0043231,GO:0047213	UDP-glycosyltransferase activity|anthocyanin-containing compound biosynthetic process|intracellular membrane-bounded organelle|anthocyanidin 3-O-glucosyltransferase activity
LOC8081593	221.656	69.8906	373.421	5.34294	2.41763	7.94926e-08	4.4909e-06	Up	1.26207	1.14405	2.24598	10.2687	5.5986	7.87094	GeneID:8081593,Genbank:XM_002461265.2	dirigent protein 1	GO:0048046	apoplast
LOC8081594	1720.52	1134.07	2306.97	2.03424	1.02449	1.38752e-16	3.4091e-14	Up	17.2871	14.4979	18.7359	35.9212	31.4071	31.0829	GeneID:8081594,Genbank:XM_002461266.2	dirigent protein 1	GO:0048046	apoplast
LOC8081619	1241.85	1906.7	577.003	0.302618	-1.72443	0.028116	0.185612	Down	75.8198	40.4339	23.2205	5.70924	18.3121	16.4384	GeneID:8081619,Genbank:XM_002443575.2	thaumatin-like protein	GO:0005576	extracellular region
LOC8081620	2564.25	3508.13	1620.37	0.46189	-1.11438	0.00825231	0.0776456	Down	90.9406	100.297	66.4954	11.1826	57.5585	45.568	GeneID:8081620,Genbank:XM_002442538.2	thaumatin-like pathogenesis-related protein 4	GO:0031640,GO:0050832	killing of cells of other organism|defense response to fungus
LOC8081671	1521.29	928.799	2113.79	2.27583	1.18639	9.42214e-18	2.63702e-15	Up	14.862	10.779	17.2968	33.4066	28.8535	31.1512	GeneID:8081671,Genbank:XM_002453723.2	bidirectional sugar transporter SWEET4	GO:0005887,GO:0051119	integral component of plasma membrane|sugar transmembrane transporter activity
LOC8081700	2.73135	5.4627	0	0	#NAME?	0.0406044	0.238176	Down	0.065473	0.0591567	0.0664248	0	0	0	GeneID:8081700,Genbank:XM_002462911.2	uncharacterized LOC8081700
LOC8081747	561.797	349.888	773.707	2.2113	1.14489	0.00831867	0.0780445	Up	5.12675	7.78566	5.74343	9.02313	12.4451	18.1488	GeneID:8081747,Genbank:XM_002462977.2	WAS/WASL-interacting protein family member 3
LOC8081764	490.273	225.372	755.174	3.3508	1.7445	1.2395e-08	8.38127e-07	Up	1.97207	3.43465	0.977738	7.98108	6.93242	5.79814	GeneID:8081764,Genbank:XM_002460827.2	obtusifoliol 14-alpha demethylase	GO:0004497,GO:0005506,GO:0008168,GO:0016021,GO:0016126,GO:0016705,GO:0020037	monooxygenase activity|iron ion binding|methyltransferase activity|integral component of membrane|sterol biosynthetic process|oxidoreductase activity, acting on paired donors, with incorporation or reduction of molecular oxygen|heme binding	ko00100	Steroid biosynthesis
LOC8081772	12.3205	0.621537	24.0194	38.6452	5.27222	0.00125114	0.0179333	Up	0	0	0.0194819	0.43232	0.157144	0.120748	GeneID:8081772,Genbank:XM_021454535.1	glucan endo-1%2C3-beta-glucosidase
LOC8081814	111.87	174.399	49.3409	0.282919	-1.82154	0.0101015	0.0900658	Down	4.9559	1.80339	2.75504	0.33	1.29632	0.94272	GeneID:8081814,Genbank:XM_002459577.2	uncharacterized LOC8081814	GO:0003735,GO:0006414,GO:0022625,GO:0044877	structural constituent of ribosome|translational elongation|cytosolic large ribosomal subunit|protein-containing complex binding	ko03010	Ribosome
LOC8081818	691.464	1178.02	204.908	0.173943	-2.52332	0.00529157	0.0553753	Down	7.65351	29.3103	20.7216	2.95671	2.56565	4.13934	GeneID:8081818,Genbank:XM_002461721.2	uncharacterized LOC8081818	GO:0030246	carbohydrate binding
LOC8081844	980.172	637.378	1322.97	2.07564	1.05356	1.20229e-14	2.26902e-12	Up	4.18382	3.75678	4.09519	8.68355	7.03406	8.22594	GeneID:8081844,Genbank:XM_021451133.1	uncharacterized LOC8081844%2C transcript variant X2
LOC8081873	4.72393	0.931799	8.51606	9.13938	3.1921	0.0487217	0.26787	Up	0.0196568	0	0.00997128	0.140809	0.0965161	0.0206006	GeneID:8081873,Genbank:XM_002465641.2	anti-sigma-I factor RsgI6	GO:0005618,GO:0031176,GO:0045493	cell wall|endo-1,4-beta-xylanase activity|xylan catabolic process
LOC8081882	1822.35	2718.39	926.302	0.340753	-1.5532	0.00372079	0.0426038	Down	48.984	38.018	20.0386	12.0618	13.3182	9.71674	GeneID:8081882,Genbank:XM_002465650.2	homeobox-leucine zipper protein HOX12	GO:0005634,GO:0006355,GO:0043565	nucleus|regulation of transcription, DNA-templated|sequence-specific DNA binding
LOC8081893	119.738	178.547	60.9292	0.341251	-1.5511	1.18905e-06	5.06005e-05	Down	2.17701	1.91782	1.8901	0.289188	1.16485	0.50457	GeneID:8081893,Genbank:XM_002468295.2	aminotransferase ALD1 homolog	GO:0009536,GO:0009862,GO:0010150,GO:0030170,GO:0042742,GO:0062034,GO:0062045	plastid|systemic acquired resistance, salicylic acid mediated signaling pathway|leaf senescence|pyridoxal phosphate binding|defense response to bacterium|L-pipecolic acid biosynthetic process|L-lysine alpha-aminotransferase	ko01230,ko00300	Biosynthesis of amino acids|Lysine biosynthesis
LOC8081924	36.3059	52.0347	20.5772	0.395451	-1.33843	0.00587554	0.059868	Down	0.803413	0.818823	1.05962	0.295979	0.280519	0.437833	GeneID:8081924,Genbank:XM_002454595.2	DNA-3-methyladenine glycosylase	GO:0003677,GO:0003905,GO:0005634,GO:0006284,GO:0008725,GO:0043916,GO:0052821,GO:0052822	DNA binding|alkylbase DNA N-glycosylase activity|nucleus|base-excision repair|DNA-3-methyladenine glycosylase activity|DNA-7-methylguanine glycosylase activity|DNA-7-methyladenine glycosylase activity|DNA-3-methylguanine glycosylase activity	ko03410	Base excision repair
LOC8081954	12364.5	16544.8	8184.15	0.494667	-1.01547	1.80053e-05	0.000529865	Down	101.85	77.4286	76.0187	30.5559	39.4438	50.9294	GeneID:8081954,Genbank:XM_002452889.2	alpha-aminoadipic semialdehyde synthase%2C transcript variant X1	GO:0004753,GO:0005737,GO:0019878,GO:0033512,GO:0047130,GO:0047131	saccharopine dehydrogenase activity|cytoplasm|lysine biosynthetic process via aminoadipic acid|L-lysine catabolic process to acetyl-CoA via saccharopine|saccharopine dehydrogenase (NADP+, L-lysine-forming) activity|saccharopine dehydrogenase (NAD+, L-glutamate-forming) activity	ko00310	Lysine degradation
LOC8081996	144.839	94.992	194.687	2.04951	1.03528	6.27308e-05	0.00153983	Up	1.24257	0.679479	1.38122	2.29989	2.19286	1.97034	GeneID:8081996,Genbank:XM_002465691.2	purine permease 3	GO:0005345,GO:0006863,GO:0016020,GO:0016021	purine nucleobase transmembrane transporter activity|purine nucleobase transport|membrane|integral component of membrane
LOC8082003	17.9075	5.31625	30.4988	5.73689	2.52027	0.000709208	0.0116387	Up	0.124967	0.0112912	0.0422614	0.351681	0.329524	0.294677	GeneID:8082003,Genbank:XM_021460693.1	probable LRR receptor-like serine/threonine-protein kinase At1g51810%2C transcript variant X1
LOC8082069	38.0127	54.9173	21.1082	0.384362	-1.37946	0.00421125	0.0468708	Down	0.279228	0.302748	0.26375	0.133019	0.0630356	0.116045	GeneID:8082069,Genbank:XM_002451180.2	receptor kinase-like protein Xa21	GO:0004674,GO:0005524,GO:0005634,GO:0005789,GO:0005886,GO:0006952,GO:0016021,GO:0031349,GO:0046777,GO:1900426	protein serine/threonine kinase activity|ATP binding|nucleus|endoplasmic reticulum membrane|plasma membrane|defense response|integral component of membrane|positive regulation of defense response|protein autophosphorylation|positive regulation of defense response to bacterium
LOC8082108	51.973	83.8108	20.1351	0.240245	-2.05742	0.0235706	0.164269	Down	1.32837	0.643318	0.404304	0.018125	0.193256	0.334116	GeneID:8082108,Genbank:XM_002449937.2	laccase-15	GO:0005507,GO:0016722,GO:0046274,GO:0048046,GO:0052716	copper ion binding|oxidoreductase activity, oxidizing metal ions|lignin catabolic process|apoplast|hydroquinone:oxygen oxidoreductase activity
LOC8082136	161.215	215.864	106.566	0.493671	-1.01838	0.00930631	0.0847756	Down	2.49997	1.80703	3.73401	1.08965	1.326	1.37065	GeneID:8082136,Genbank:XM_002465759.2	protein SULFUR DEFICIENCY-INDUCED 1	GO:0006792,GO:0010438,GO:0010439,GO:0090568	regulation of sulfur utilization|cellular response to sulfur starvation|regulation of glucosinolate biosynthetic process|nuclear transcriptional repressor complex
LOC8082171	276.597	177.977	375.218	2.10823	1.07603	0.00578613	0.059305	Up	1.72675	1.3401	2.12989	4.77105	3.18314	2.53352	GeneID:8082171,Genbank:XM_002455824.2	aldehyde dehydrogenase family 2 member C4	GO:0004029,GO:0005829,GO:0009699,GO:0043878,GO:0050269	aldehyde dehydrogenase (NAD) activity|cytosol|phenylpropanoid biosynthetic process|glyceraldehyde-3-phosphate dehydrogenase (NAD+) (non-phosphorylating) activity|coniferyl-aldehyde dehydrogenase activity	ko00940	Phenylpropanoid biosynthesis
LOC8082182	164.874	72.127	257.621	3.57177	1.83664	0.00148762	0.0206632	Up	0.520006	0.791151	0.621166	1.20161	2.43429	2.98856	GeneID:8082182,Genbank:XM_002455835.2	leucine-rich repeat extensin-like protein 3	GO:0005576,GO:0005618,GO:0007275,GO:0071555	extracellular region|cell wall|multicellular organism development|cell wall organization
LOC8082204	1356.24	849.73	1862.75	2.19217	1.13236	1.88463e-06	7.59804e-05	Up	17.1756	15.3663	15.2516	41.5868	29.4907	29.4666	GeneID:8082204,Genbank:XM_002455857.2	chlorophyll a-b binding protein of LHCII type 1	GO:0009416,GO:0009522,GO:0009523,GO:0009535,GO:0009768,GO:0009941,GO:0010287,GO:0015979,GO:0016021,GO:0016168,GO:0018298,GO:0046872	response to light stimulus|photosystem I|photosystem II|chloroplast thylakoid membrane|photosynthesis, light harvesting in photosystem I|chloroplast envelope|plastoglobule|photosynthesis|integral component of membrane|chlorophyll binding|protein-chromophore linkage|metal ion binding	ko00196	Photosynthesis - antenna proteins
LOC8082225	17.9722	9.92114	26.0233	2.62302	1.39123	0.0460125	0.257615	Up	0.171749	0.148973	0.226519	0.527272	0.468498	0.377989	GeneID:8082225,Genbank:XM_002455878.2	WAS/WASL-interacting protein family member 3
LOC8082260	25.5223	40.3551	10.6895	0.264887	-1.91655	0.00125301	0.0179501	Down	0.618091	0.562931	0.413871	0.0253007	0.0674415	0.310929	GeneID:8082260,Genbank:XM_002438603.2	protein MKS1
LOC8082283	86.3741	165.916	6.83218	0.0411785	-4.60196	1.66816e-06	6.85262e-05	Down	2.06858	2.23245	0.757848	0.0686021	0.0417978	0.0903293	GeneID:8082283,Genbank:XM_021451322.1	isoflavone 2'-hydroxylase%2C transcript variant X1
LOC8082323	112.889	63.2133	162.566	2.5717	1.36272	0.0414562	0.241432	Up	1.0716	0.322742	0.624123	2.58923	1.08264	1.28943	GeneID:8082323,Genbank:XM_002467846.2	alanine--glyoxylate aminotransferase 2 homolog 3%2C mitochondrial	GO:0005739,GO:0008453,GO:0009853,GO:0030170,GO:0043562	mitochondrion|alanine-glyoxylate transaminase activity|photorespiration|pyridoxal phosphate binding|cellular response to nitrogen levels	ko00260,ko00250,ko00280,ko00270	Glycine, serine and threonine metabolism|Alanine, aspartate and glutamate metabolism|Valine, leucine and isoleucine degradation|Cysteine and methionine metabolism
LOC8082358	5.11896	9.53943	0.698492	0.0732216	-3.77159	0.0291833	0.190537	Down	0.0346681	0.0563826	0.175861	0	0.0094568	0.00908316	GeneID:8082358,Genbank:XM_002456403.2	external alternative NAD(P)H-ubiquinone oxidoreductase B3%2C mitochondrial	GO:0005509,GO:0005739,GO:0005743,GO:0005758,GO:0005777,GO:0016491,GO:0055114	calcium ion binding|mitochondrion|mitochondrial inner membrane|mitochondrial intermembrane space|peroxisome|oxidoreductase activity|oxidation-reduction process
LOC8082370	400.794	264.156	537.431	2.03452	1.02469	0.000200202	0.00409911	Up	3.25097	2.17947	1.561	5.05377	3.70066	4.8982	GeneID:8082370,Genbank:XM_002456413.2	probable indole-3-acetic acid-amido synthetase GH3.1	GO:0009416,GO:0009733,GO:0016874	response to light stimulus|response to auxin|ligase activity	ko04075	Plant hormone signal transduction
LOC8082385	109.012	147.7	70.3241	0.476129	-1.07058	0.000220992	0.00445473	Down	4.25292	4.02521	2.81293	1.61103	1.61519	1.84687	GeneID:8082385,Genbank:XM_002458582.2	uncharacterized LOC8082385
LOC8082440	17.9585	5.97453	29.9424	5.01168	2.3253	0.00144079	0.0201959	Up	0.117043	0.0253804	0.0831211	0.455144	0.191562	0.429318	GeneID:8082440,Genbank:XM_021449130.1	lipid phosphate phosphatase 2%2C transcript variant X1	GO:0003993,GO:0005886,GO:0005887,GO:0008195	acid phosphatase activity|plasma membrane|integral component of plasma membrane|phosphatidate phosphatase activity
LOC8082456	56.5941	36.7263	76.4619	2.08194	1.05793	0.00643347	0.0641475	Up	0.343756	0.609893	0.887736	1.15128	1.09114	1.42467	GeneID:8082456,Genbank:XM_002458021.2	hypersensitive-induced response protein 1	GO:0005886	plasma membrane
LOC8082476	65.7176	42.2361	89.1991	2.11192	1.07855	0.00316002	0.037762	Up	0.99987	0.542047	0.447532	1.38434	1.4279	1.21739	GeneID:8082476,Genbank:XM_002458041.2	uncharacterized LOC8082476%2C transcript variant X1
LOC8082549	2262.62	1420.64	3104.59	2.18534	1.12786	0.00328268	0.038861	Up	9.53424	7.45953	11.2358	26.6364	18.396	14.0446	GeneID:8082549,Genbank:XM_002448658.2	uncharacterized LOC8082549	GO:0009813,GO:0031418,GO:0045486,GO:0046872	flavonoid biosynthetic process|L-ascorbic acid binding|naringenin 3-dioxygenase activity|metal ion binding	ko00941	Flavonoid biosynthesis
LOC8082566	343.036	225.949	460.122	2.0364	1.02602	2.48934e-08	1.56979e-06	Up	5.97533	4.19066	5.94952	11.3431	9.6222	10.4293	GeneID:8082566,Genbank:XM_002448675.2	dirigent protein 1	GO:0048046	apoplast
LOC8082569	55.2786	25.7418	84.8155	3.29486	1.72022	3.67298e-05	0.000974124	Up	0.129735	0.257882	0.204744	0.796577	0.660599	0.422999	GeneID:8082569,Genbank:XM_002447240.2	protein DOWNY MILDEW RESISTANCE 6	GO:0009813,GO:0031418,GO:0045486,GO:0046872,GO:0051213,GO:0071456,GO:0080167	flavonoid biosynthetic process|L-ascorbic acid binding|naringenin 3-dioxygenase activity|metal ion binding|dioxygenase activity|cellular response to hypoxia|response to karrikin
LOC8082602	1417.8	695.586	2140.02	3.07657	1.62132	1.4434e-15	3.03161e-13	Up	8.30075	5.51815	7.91792	24.6968	18.5072	20.7743	GeneID:8082602,Genbank:XM_002467763.2	flavonoid 3'%2C5'-hydroxylase 1	GO:0004497,GO:0005506,GO:0005783,GO:0009718,GO:0016705,GO:0020037	monooxygenase activity|iron ion binding|endoplasmic reticulum|anthocyanin-containing compound biosynthetic process|oxidoreductase activity, acting on paired donors, with incorporation or reduction of molecular oxygen|heme binding	ko00944,ko00941	Flavone and flavonol biosynthesis|Flavonoid biosynthesis
LOC8082623	63.2951	36.4125	90.1777	2.47656	1.30834	0.000395267	0.00725023	Up	0.376505	0.432233	0.483091	1.17854	0.797462	1.0909	GeneID:8082623,Genbank:XM_021456597.1	S-norcoclaurine synthase 1%2C transcript variant X2
LOC8082652	82.8027	47.0611	118.544	2.51895	1.33282	0.000258825	0.00508742	Up	0.777347	1.63457	1.12323	3.10964	2.0305	3.43149	GeneID:8082652,Genbank:XM_002467814.2	translation initiation factor IF-2
LOC8082665	897.592	1308.64	486.545	0.371795	-1.42742	0.0161373	0.126362	Down	13.1407	23.3329	12.6502	2.06234	5.40093	10.091	GeneID:8082665,Genbank:XM_002465241.2	desiccation-related protein PCC13-62	GO:0071465,GO:1902075	cellular response to desiccation|cellular response to salt
LOC8082681	82.4317	23.4579	141.405	6.02804	2.59169	2.12247e-06	8.43933e-05	Up	0.126074	0.241224	0.188098	1.10044	1.44036	0.683952	GeneID:8082681,Genbank:XM_002452872.2	subtilisin-like protease SBT1.4	GO:0004252,GO:0005773,GO:0005774,GO:0009505,GO:0010150,GO:0010223,GO:0048046	serine-type endopeptidase activity|vacuole|vacuolar membrane|plant-type cell wall|leaf senescence|secondary shoot formation|apoplast
LOC8082693	22.1809	33.0837	11.2781	0.340897	-1.55259	0.0135832	0.111176	Down	0.579677	0.384799	0.288051	0.169488	0.129081	0.111583	GeneID:8082693,Genbank:XM_021459615.1	uncharacterized LOC8082693
LOC8082760	440.2	255.646	624.754	2.44383	1.28914	1.19634e-11	1.45596e-09	Up	3.11897	2.01775	3.40691	6.53249	5.94424	7.46359	GeneID:8082760,Genbank:XM_002442878.2	amino acid permease 3	GO:0003333,GO:0005886,GO:0015171,GO:0015293,GO:0015802,GO:0016021,GO:0031965	amino acid transmembrane transport|plasma membrane|amino acid transmembrane transporter activity|symporter activity|basic amino acid transport|integral component of membrane|nuclear membrane
LOC8082794	73.4193	99.6824	47.1563	0.473065	-1.07989	0.00165075	0.022509	Down	0.534384	0.360936	0.506602	0.201709	0.119484	0.312154	GeneID:8082794,Genbank:XM_021445904.1	peroxidase 43%2C transcript variant X1	GO:0004601,GO:0005576,GO:0006979,GO:0009505,GO:0009506,GO:0020037,GO:0042744,GO:0046872	peroxidase activity|extracellular region|response to oxidative stress|plant-type cell wall|plasmodesma|heme binding|hydrogen peroxide catabolic process|metal ion binding	ko00940	Phenylpropanoid biosynthesis
LOC8082832	5695.13	3471.92	7918.34	2.28068	1.18946	2.23642e-25	1.23926e-22	Up	40.7768	36.9277	43.6931	96.9499	80.0842	88.2237	GeneID:8082832,Genbank:XM_002454963.2	NDR1/HIN1-like protein 6
LOC8082834	48.7568	78.4904	19.0233	0.242364	-2.04475	2.06064e-06	8.21858e-05	Down	0.728907	0.479228	0.747371	0.11903	0.236906	0.0975197	GeneID:8082834,Genbank:XM_021455205.1	uncharacterized LOC8082834
LOC8082880	201.246	273.445	129.048	0.471934	-1.08334	1.40691e-06	5.88146e-05	Down	5.16438	6.13989	6.14979	2.7955	2.30621	2.80021	GeneID:8082880,Genbank:XM_002446795.2	elicitor-responsive protein 3
LOC8082881	36.5319	23.2615	49.8022	2.14097	1.09827	0.0231301	0.162285	Up	0.334693	0.34154	0.798962	1.20884	0.708902	1.09355	GeneID:8082881,Genbank:XM_021464109.1	uncharacterized LOC8082881
LOC8082919	280.095	177.82	382.37	2.15032	1.10455	1.52964e-08	1.01369e-06	Up	1.06516	1.51959	1.40058	2.89	2.88263	2.46028	GeneID:8082919,Genbank:XM_002453455.2	putative UPF0481 protein At3g02645	GO:0016021	integral component of membrane
LOC8082934	507.266	216.021	798.51	3.69644	1.88614	2.78029e-22	1.22729e-19	Up	2.77699	2.98341	3.01033	10.4459	11.8434	8.82398	GeneID:8082934,Genbank:XM_021458774.1	uncharacterized LOC8082934
LOC8082969	832.379	350.767	1313.99	3.74605	1.90537	5.45065e-39	8.8723e-36	Up	3.82715	5.19725	5.25015	15.3146	17.9522	18.0291	GeneID:8082969,Genbank:XM_002441326.2	gibberellin 2-beta-dioxygenase	GO:0009685,GO:0009686,GO:0045487,GO:0045543,GO:0046872,GO:0051213,GO:0052634	gibberellin metabolic process|gibberellin biosynthetic process|gibberellin catabolic process|gibberellin 2-beta-dioxygenase activity|metal ion binding|dioxygenase activity|C-19 gibberellin 2-beta-dioxygenase activity	ko00904	Diterpenoid biosynthesis
LOC8082972	2597.91	1071.95	4123.87	3.84706	1.94376	1.60568e-58	8.36368e-55	Up	15.4647	16.4633	16.1874	55.9708	64.1147	57.4966	GeneID:8082972,Genbank:XM_002441327.2	O-methyltransferase ZRP4	GO:0008171,GO:0008757,GO:0019438,GO:0046983	O-methyltransferase activity|S-adenosylmethionine-dependent methyltransferase activity|aromatic compound biosynthetic process|protein dimerization activity
LOC8082979	37.6138	52.7078	22.5199	0.427259	-1.22682	0.00867701	0.080462	Down	0.970208	0.584407	0.724563	0.179265	0.455793	0.296564	GeneID:8082979,Genbank:XM_021447919.1	gamma-glutamyl hydrolase 2	GO:0005615,GO:0005618,GO:0005773,GO:0008242,GO:0034722,GO:0046900	extracellular space|cell wall|vacuole|omega peptidase activity|gamma-glutamyl-peptidase activity|tetrahydrofolylpolyglutamate metabolic process	ko00790	Folate biosynthesis
LOC8083027	48.7373	18.4882	78.9864	4.27226	2.095	1.74417e-06	7.11994e-05	Up	0.797647	0.387685	0.446479	2.02659	2.25086	2.39253	GeneID:8083027,Genbank:XM_021461119.1	uncharacterized LOC8083027%2C transcript variant X1
LOC8083035	912.034	577.54	1246.53	2.15834	1.10992	0.00010081	0.00230306	Up	6.75178	3.93341	8.04612	11.0034	12.0182	15.5249	GeneID:8083035,Genbank:XM_002448872.2	probable apyrase 3	GO:0005524,GO:0005576,GO:0102485,GO:0102486,GO:0102487,GO:0102488,GO:0102489,GO:0102490,GO:0102491	ATP binding|extracellular region|dATP phosphohydrolase activity|dCTP phosphohydrolase activity|dUTP phosphohydrolase activity|dTTP phosphohydrolase activity|GTP phosphohydrolase activity|8-oxo-dGTP phosphohydrolase activity|dGTP phosphohydrolase activity	ko00230,ko00240	Purine metabolism|Pyrimidine metabolism
LOC8083036	951.059	1477.68	424.438	0.287233	-1.79971	0.00372796	0.0426366	Down	23.4195	15.1329	8.95718	3.35464	5.01417	4.73175	GeneID:8083036,Genbank:XM_002448874.2	NAC transcription factor 29	GO:0003700,GO:0005634,GO:0009753,GO:0044212,GO:0045893,GO:0045995,GO:0048317,GO:0080060	DNA-binding transcription factor activity|nucleus|response to jasmonic acid|transcription regulatory region DNA binding|positive regulation of transcription, DNA-templated|regulation of embryonic development|seed morphogenesis|integument development
LOC8083047	596.425	979.009	213.84	0.218425	-2.19479	0.00956249	0.0865343	Down	33.7844	36.8809	9.33129	4.70612	5.77473	6.38124	GeneID:8083047,Genbank:XM_002448880.2	mini zinc finger protein 1	GO:0005737,GO:0046872	cytoplasm|metal ion binding
LOC8083048	70.0308	45.0339	95.0276	2.11013	1.07733	0.00374749	0.0427694	Up	0.232892	0.306619	0.25878	0.737681	0.411423	0.470714	GeneID:8083048,Genbank:XM_021460942.1	type I inositol polyphosphate 5-phosphatase 10%2C transcript variant X3
LOC8083074	131.038	185.924	76.1519	0.409587	-1.28776	1.54779e-06	6.4189e-05	Down	1.9855	2.16352	1.7525	0.599394	0.909901	0.811525	GeneID:8083074,Genbank:XM_021460992.1	protein ZINC INDUCED FACILITATOR-LIKE 1
LOC8083095	78.2144	120.864	35.5643	0.29425	-1.76489	1.82646e-06	7.39788e-05	Down	3.18725	2.30381	4.11091	0.6321	1.15923	0.906276	GeneID:8083095,Genbank:XM_002451220.2	Bowman-Birk type trypsin inhibitor	GO:0004867,GO:0005576	serine-type endopeptidase inhibitor activity|extracellular region
LOC8083224	33.4353	53.4969	13.3736	0.249988	-2.00007	0.0001136	0.00253521	Down	0.893258	0.536401	0.934128	0.196884	0.194931	0.172827	GeneID:8083224,Genbank:XM_002460296.2	uncharacterized LOC8083224
LOC8083253	67.2745	39.5034	95.0456	2.40601	1.26664	0.000513049	0.0089198	Up	0.297116	0.217447	0.429545	0.66131	0.672695	0.832945	GeneID:8083253,Genbank:XM_021452943.1	purine permease 1
LOC8083297	1228.9	773.672	1684.13	2.1768	1.12221	1.70635e-17	4.62917e-15	Up	9.78872	8.47798	10.6522	18.3529	21.6284	20.2854	GeneID:8083297,Genbank:XM_002437414.2	peroxidase 3	GO:0004601,GO:0005576,GO:0005783,GO:0006979,GO:0009269,GO:0009409,GO:0009505,GO:0009506,GO:0020037,GO:0042538,GO:0042744,GO:0046872	peroxidase activity|extracellular region|endoplasmic reticulum|response to oxidative stress|response to desiccation|response to cold|plant-type cell wall|plasmodesma|heme binding|hyperosmotic salinity response|hydrogen peroxide catabolic process|metal ion binding	ko00940	Phenylpropanoid biosynthesis
LOC8083307	65.1994	103.626	26.7726	0.258358	-1.95256	2.58835e-07	1.2719e-05	Down	1.12702	1.59266	1.47743	0.336926	0.359243	0.345049	GeneID:8083307,Genbank:XM_002437422.2	uncharacterized LOC8083307	GO:0003676,GO:0004523,GO:0046872	nucleic acid binding|RNA-DNA hybrid ribonuclease activity|metal ion binding
LOC8083360	145.004	93.963	196.045	2.08641	1.06102	3.13636e-05	0.000851757	Up	1.68299	1.39439	1.70746	3.37956	2.63326	3.54424	GeneID:8083360,Genbank:XM_002448240.2	homeobox-leucine zipper protein HOX17	GO:0003700,GO:0005634,GO:0043565	DNA-binding transcription factor activity|nucleus|sequence-specific DNA binding
LOC8083375	63.6488	37.4349	89.8627	2.40051	1.26334	0.000560762	0.00957672	Up	0.297826	0.607076	0.519707	0.950904	0.909901	1.42329	GeneID:8083375,Genbank:XM_002446865.2	zinc finger protein ZAT1	GO:0003700,GO:0005634,GO:0006355,GO:0044212,GO:0046872	DNA-binding transcription factor activity|nucleus|regulation of transcription, DNA-templated|transcription regulatory region DNA binding|metal ion binding
LOC8083402	3353.78	4557.6	2149.97	0.471732	-1.08396	0.00562208	0.0581038	Down	121.414	96.4753	70.9164	23.8439	43.7989	62.9157	GeneID:8083402,Genbank:XM_002447436.2	germin-like protein 8-4	GO:0005618,GO:0030145,GO:0045735,GO:0048046	cell wall|manganese ion binding|nutrient reservoir activity|apoplast
LOC8083454	19.7713	29.345	10.1976	0.347507	-1.52488	0.0219293	0.156259	Down	0.263429	0.230692	0.462563	0.176262	0.0994962	0.0424734	GeneID:8083454,Genbank:XM_002447488.2	putative amidase C869.01	GO:0004040,GO:0043864	amidase activity|indoleacetamide hydrolase activity	ko00627,ko00330,ko00380,ko00643,ko00360	Aminobenzoate degradation|Arginine and proline metabolism|Tryptophan metabolism|Styrene degradation|Phenylalanine metabolism
LOC8083455	19.8992	2.94057	36.8579	12.5343	3.6478	0.000213263	0.00432572	Up	0.0550749	0.0477713	0	0.439611	0.624973	0.184702	GeneID:8083455,Genbank:XM_002446111.2	putative amidase C869.01	GO:0004040,GO:0043864	amidase activity|indoleacetamide hydrolase activity	ko00627,ko00330,ko00380,ko00643,ko00360	Aminobenzoate degradation|Arginine and proline metabolism|Tryptophan metabolism|Styrene degradation|Phenylalanine metabolism
LOC8083518	209.955	74.877	345.033	4.608	2.20414	0.0001791	0.00373159	Up	0.695061	0.368241	0.84139	3.87164	1.64607	2.85579	GeneID:8083518,Genbank:XM_021464505.1	probable potassium transporter 4%2C transcript variant X1
LOC8083533	203.505	103.1	303.909	2.94773	1.5596	4.78282e-12	6.2911e-10	Up	1.29799	1.24649	1.54261	3.7445	3.30463	4.48255	GeneID:8083533,Genbank:XM_002445584.2	transcription factor bHLH69	GO:0003677,GO:0003700,GO:0005634,GO:0006355,GO:0010500,GO:0046983,GO:0048462,GO:0080126	DNA binding|DNA-binding transcription factor activity|nucleus|regulation of transcription, DNA-templated|transmitting tissue development|protein dimerization activity|carpel formation|ovary septum development
LOC8083539	47.6269	93.1371	2.11675	0.0227272	-5.45944	0.0467611	0.260558	Down	2.76327	0.519972	0.127429	0	0.0622948	0.0119667	GeneID:8083539,Genbank:XM_002444462.2	alpha-amylase isozyme 3B	GO:0004556,GO:0005509,GO:0005983,GO:0005987,GO:0103025	alpha-amylase activity|calcium ion binding|starch catabolic process|sucrose catabolic process|alpha-amylase activity (releasing maltohexaose)	ko00500	Starch and sucrose metabolism
LOC8083638	62.9005	8.46068	117.34	13.8689	3.79378	3.10283e-06	0.000116273	Up	0.0897048	0.0194522	0.136513	1.63401	0.871124	0.733292	GeneID:8083638,Genbank:XM_002464777.2	protein NRT1/ PTR FAMILY 8.5	GO:0009705,GO:0015333,GO:0016021,GO:0035673,GO:1904680	plant-type vacuole membrane|peptide:proton symporter activity|integral component of membrane|oligopeptide transmembrane transporter activity|peptide transmembrane transporter activity
LOC8083659	69.7473	35.4417	104.053	2.93589	1.5538	1.44843e-05	0.000438639	Up	0.556573	0.491185	0.420215	1.48351	1.68064	0.976681	GeneID:8083659,Genbank:XM_002467848.2	peroxidase P7	GO:0004601,GO:0005618,GO:0005794,GO:0005829,GO:0006979,GO:0009809,GO:0010089,GO:0020037,GO:0042744,GO:0046872,GO:0048046,GO:1901430	peroxidase activity|cell wall|Golgi apparatus|cytosol|response to oxidative stress|lignin biosynthetic process|xylem development|heme binding|hydrogen peroxide catabolic process|metal ion binding|apoplast|positive regulation of syringal lignin biosynthetic process	ko00940	Phenylpropanoid biosynthesis
LOC8083751	92.0969	44.8724	139.321	3.10483	1.63451	0.00208988	0.0270656	Up	0.596783	0.523149	0.708516	2.63776	1.60713	1.19764	GeneID:8083751,Genbank:XM_002439566.2	myb-related protein 330	GO:0003700,GO:0005634,GO:0006355,GO:0009723,GO:0009737,GO:0009751,GO:0009753,GO:0010200,GO:0010929,GO:0019760,GO:0043565,GO:0044212,GO:0046686,GO:1901001	DNA-binding transcription factor activity|nucleus|regulation of transcription, DNA-templated|response to ethylene|response to abscisic acid|response to salicylic acid|response to jasmonic acid|response to chitin|positive regulation of auxin mediated signaling pathway|glucosinolate metabolic process|sequence-specific DNA binding|transcription regulatory region DNA binding|response to cadmium ion|n…
LOC8083763	328.822	469.754	187.891	0.399977	-1.32201	0.00199786	0.0262392	Down	6.52397	6.01708	3.34164	1.50649	2.03384	2.56395	GeneID:8083763,Genbank:XM_021446997.1	protein DETOXIFICATION 16	GO:0005774,GO:0006855,GO:0009624,GO:0015238,GO:0015297,GO:0016021	vacuolar membrane|drug transmembrane transport|response to nematode|drug transmembrane transporter activity|antiporter activity|integral component of membrane
LOC8083851	30.3954	43.6656	17.1252	0.392189	-1.35038	0.0110447	0.0958187	Down	0.982192	0.883663	1.06008	0.406324	0.364832	0.328516	GeneID:8083851,Genbank:XM_021459099.1	polyubiquitin-B
LOC8083862	140.069	204.427	75.7117	0.370361	-1.433	1.55058e-05	0.000464176	Down	1.12534	1.40785	0.998992	0.204854	0.478169	0.572678	GeneID:8083862,Genbank:XM_002464707.2	alpha-mannosidase	GO:0000326,GO:0004559,GO:0006013,GO:0030246,GO:0046872	protein storage vacuole|alpha-mannosidase activity|mannose metabolic process|carbohydrate binding|metal ion binding	ko00511	Other glycan degradation
LOC8083887	33.6326	49.3633	17.902	0.362658	-1.46332	0.00415742	0.0463907	Down	0.355333	0.516605	0.401465	0.0991709	0.140986	0.203124	GeneID:8083887,Genbank:XM_021460938.1	uncharacterized LOC8083887%2C transcript variant X2
LOC8083892	293.98	400.803	187.157	0.466956	-1.09864	5.49763e-06	0.000189643	Down	5.29056	7.06917	5.32543	2.54446	2.35127	3.04011	GeneID:8083892,Genbank:XM_002467347.2	probable NAD(P)H-dependent oxidoreductase 1	GO:0004032,GO:0008106,GO:0016491,GO:0019290,GO:0033707,GO:0034224,GO:1990641	alditol:NADP+ 1-oxidoreductase activity|alcohol dehydrogenase (NADP+) activity|oxidoreductase activity|siderophore biosynthetic process|3''-deamino-3''-oxonicotianamine reductase activity|cellular response to zinc ion starvation|response to iron ion starvation
LOC8083941	219.613	144.961	294.265	2.02996	1.02145	1.47261e-05	0.000443719	Up	2.12786	1.97939	1.49644	4.19422	3.89159	2.85089	GeneID:8083941,Genbank:XM_002466317.2	transcription factor JUNGBRUNNEN 1	GO:0003677,GO:0003700,GO:0005634,GO:0005992,GO:0006561,GO:0009718,GO:0010120,GO:0010150,GO:0042538,GO:1900056	DNA binding|DNA-binding transcription factor activity|nucleus|trehalose biosynthetic process|proline biosynthetic process|anthocyanin-containing compound biosynthetic process|camalexin biosynthetic process|leaf senescence|hyperosmotic salinity response|negative regulation of leaf senescence
LOC8083947	1359.32	810.521	1908.12	2.35419	1.23523	1.82248e-16	4.31498e-14	Up	4.1256	4.37319	5.5936	11.9278	9.64785	10.2041	GeneID:8083947,Genbank:XM_002466324.2	uncharacterized LOC8083947
LOC8083983	25.1173	38.5448	11.6897	0.303276	-1.7213	0.00413631	0.0462145	Down	0.413043	0.597114	0.29011	0.0758663	0.0924475	0.210888	GeneID:8083983,Genbank:XM_002467927.2	GDSL esterase/lipase At4g16230	GO:0005576,GO:0016042,GO:0016788	extracellular region|lipid catabolic process|hydrolase activity, acting on ester bonds
LOC8084014	1075.35	1499.31	651.383	0.434456	-1.20272	0.00227407	0.028933	Down	44.5308	41.8952	34.2987	3.19429	23.5665	23.4795	GeneID:8084014,Genbank:XM_002467961.2	pathogenesis-related protein 1	GO:0005737,GO:0006952,GO:0009607	cytoplasm|defense response|response to biotic stimulus
LOC8084031	493.522	328.088	658.955	2.00847	1.0061	0.000204872	0.0041783	Up	2.43502	3.99433	4.60009	6.39073	6.27579	8.55776	GeneID:8084031,Genbank:XM_002467988.2	mitogen-activated protein kinase kinase kinase 2	GO:0004674,GO:0004709,GO:0005524,GO:0005634,GO:0005737,GO:0006970,GO:0009737,GO:0009738,GO:0023014,GO:0031098,GO:0032147	protein serine/threonine kinase activity|MAP kinase kinase kinase activity|ATP binding|nucleus|cytoplasm|response to osmotic stress|response to abscisic acid|abscisic acid-activated signaling pathway|signal transduction by protein phosphorylation|stress-activated protein kinase signaling cascade|activation of protein kinase activity
LOC8084032	3511.63	1863.88	5159.38	2.76809	1.46889	4.90079e-19	1.55654e-16	Up	12.4962	11.2759	16.966	40.7247	33.6936	33.4751	GeneID:8084032,Genbank:XM_002467993.2	protein trichome birefringence-like 28	GO:0000139,GO:0005794,GO:0009409,GO:0016021,GO:0016413,GO:0045492,GO:0045893,GO:0050826,GO:1990538	Golgi membrane|Golgi apparatus|response to cold|integral component of membrane|O-acetyltransferase activity|xylan biosynthetic process|positive regulation of transcription, DNA-templated|response to freezing|xylan O-acetyltransferase activity
LOC8084045	695.175	440.783	949.568	2.15428	1.1072	0.0024089	0.0302204	Up	9.72773	13.4667	10.9767	19.0655	19.9578	31.6267	GeneID:8084045,Genbank:XM_002460733.2	18.8 kDa class V heat shock protein	GO:0000302,GO:0005737,GO:0006457,GO:0009408,GO:0009651,GO:0042542,GO:0043621,GO:0051082,GO:0051259	response to reactive oxygen species|cytoplasm|protein folding|response to heat|response to salt stress|response to hydrogen peroxide|protein self-association|unfolded protein binding|protein complex oligomerization	ko04141	Protein processing in endoplasmic reticulum
LOC8084055	329.355	212.977	445.733	2.09287	1.06548	0.00219115	0.02807	Up	5.34972	3.54714	5.17699	12.4652	8.62111	7.11604	GeneID:8084055,Genbank:XM_002460750.2	uncharacterized LOC8084055	GO:0005634,GO:0005829,GO:0010089	nucleus|cytosol|xylem development
LOC8084064	2901.07	5240.84	561.303	0.107102	-3.22295	0.0024531	0.0307452	Down	66.9269	67.4705	14.4807	1.08771	2.97248	11.261	GeneID:8084064,Genbank:XM_002462905.2	isocitrate lyase	GO:0004451,GO:0006097,GO:0006099,GO:0009514,GO:0046872	isocitrate lyase activity|glyoxylate cycle|tricarboxylic acid cycle|glyoxysome|metal ion binding	ko01200,ko00630	Carbon metabolism|Glyoxylate and dicarboxylate metabolism
LOC8084081	253.984	167.985	339.983	2.02389	1.01713	0.00010257	0.00234122	Up	2.03999	1.96736	1.76464	3.6478	2.95222	4.60218	GeneID:8084081,Genbank:XM_002462922.2	lichenase-2	GO:0005576,GO:0005886,GO:0005975,GO:0006952,GO:0009505,GO:0031225,GO:0042973,GO:0046658,GO:0071555	extracellular region|plasma membrane|carbohydrate metabolic process|defense response|plant-type cell wall|anchored component of membrane|glucan endo-1,3-beta-D-glucosidase activity|anchored component of plasma membrane|cell wall organization
LOC8084184	670.84	179.744	1161.94	6.46439	2.69251	6.84615e-63	5.94337e-59	Up	2.45309	1.45181	2.28226	14.0645	12.0273	12.1471	GeneID:8084184,Genbank:XM_002466338.2	homeobox protein rough sheath 1	GO:0005634,GO:0006355,GO:0007275,GO:0043565	nucleus|regulation of transcription, DNA-templated|multicellular organism development|sequence-specific DNA binding
LOC8084235	40.7705	68.1546	13.3863	0.196411	-2.34805	2.20183e-05	0.000632242	Down	0.606649	0.465484	0.97528	0.124162	0.132386	0.127155	GeneID:8084235,Genbank:XM_002441994.2	protein NRT1/ PTR FAMILY 4.3	GO:0005886,GO:0009624,GO:0015333,GO:0016021,GO:0035673,GO:1904680	plasma membrane|response to nematode|peptide:proton symporter activity|integral component of membrane|oligopeptide transmembrane transporter activity|peptide transmembrane transporter activity
LOC8084297	64.3088	127.919	0.698492	0.00546041	-7.51677	3.07814e-07	1.48733e-05	Down	1.7255	2.66289	0.728347	0	0.0137426	0.0131996	GeneID:8084297,Genbank:XM_002459250.2	bisdemethoxycurcumin synthase	GO:0009813,GO:0042802,GO:0102452	flavonoid biosynthetic process|identical protein binding|bisdemethoxycurcumin synthase activity
LOC8084314	25.4128	14.45	36.3757	2.51735	1.3319	0.0221692	0.157581	Up	0.20072	0.128598	0.0925627	0.364126	0.388246	0.267727	GeneID:8084314,Genbank:XM_002457112.2	putative CBL-interacting protein kinase 13	GO:0004674,GO:0005524,GO:0007165	protein serine/threonine kinase activity|ATP binding|signal transduction
LOC8084421	147.737	206.786	88.6876	0.428886	-1.22134	1.92298e-06	7.70785e-05	Down	1.81238	1.2013	1.86106	0.758391	0.67252	0.56905	GeneID:8084421,Genbank:XM_021445941.1	zinc finger protein GIS3	GO:0003676,GO:0003700,GO:0005634,GO:0006355,GO:0009908,GO:0009910,GO:0042752,GO:0046872,GO:0048579	nucleic acid binding|DNA-binding transcription factor activity|nucleus|regulation of transcription, DNA-templated|flower development|negative regulation of flower development|regulation of circadian rhythm|metal ion binding|negative regulation of long-day photoperiodism, flowering
LOC8084439	1110.97	1554.17	667.766	0.429661	-1.21873	0.00114712	0.0167841	Down	18.2012	18.2152	29.5828	6.3304	8.33618	12.3981	GeneID:8084439,Genbank:XM_002441382.2	uncharacterized LOC8084439	GO:0009507	chloroplast
LOC8084483	190.928	255.334	126.521	0.495511	-1.01301	0.0183018	0.138314	Down	2.44764	2.88642	2.63162	0.179624	1.90458	1.69648	GeneID:8084483,Genbank:XM_002451999.2	cytochrome P450 CYP73A100	GO:0004497,GO:0005506,GO:0016021,GO:0016705,GO:0020037	monooxygenase activity|iron ion binding|integral component of membrane|oxidoreductase activity, acting on paired donors, with incorporation or reduction of molecular oxygen|heme binding	ko00130,ko01220,ko00945,ko00940,ko00360,ko00941	Ubiquinone and other terpenoid-quinone biosynthesis|Degradation of aromatic compounds|Stilbenoid, diarylheptanoid and gingerol biosynthesis|Phenylpropanoid biosynthesis|Phenylalanine metabolism|Flavonoid biosynthesis
LOC8084537	64.0779	88.1522	40.0035	0.4538	-1.13987	0.00190267	0.0253081	Down	1.88413	2.29197	2.30781	0.587837	1.00284	1.2281	GeneID:8084537,Genbank:XM_002452053.2	putative germin-like protein 2-2	GO:0005618,GO:0030145,GO:0045735,GO:0048046	cell wall|manganese ion binding|nutrient reservoir activity|apoplast
LOC8084592	100.28	41.0309	159.53	3.88803	1.95904	1.32762e-05	0.000406784	Up	0.395143	0.571237	0.359771	1.99072	1.05024	1.92192	GeneID:8084592,Genbank:XM_021454740.1	cytochrome P450 87A3
LOC8084616	3.59026	0	7.18053	Inf	Inf	0.011842	0.100624	Up	0	0	0	0.1223	0.104321	0.0375747	GeneID:8084616,Genbank:XM_002461797.2	putative F-box/FBD/LRR-repeat protein At5g22670
LOC8084623	529.41	299.822	758.998	2.53149	1.33999	5.62514e-11	6.23409e-09	Up	2.87363	2.86773	3.82332	7.43824	9.07013	6.67971	GeneID:8084623,Genbank:XM_002461804.2	geraniol 8-hydroxylase	GO:0005506,GO:0005789,GO:0016021,GO:0016099,GO:0016709,GO:0020037	iron ion binding|endoplasmic reticulum membrane|integral component of membrane|monoterpenoid biosynthetic process|oxidoreductase activity, acting on paired donors, with incorporation or reduction of molecular oxygen, NAD(P)H as one donor, and incorporation of one atom of oxygen|heme binding
LOC8084661	143.052	58.4572	227.646	3.89423	1.96134	6.30048e-07	2.83402e-05	Up	0.755363	1.54896	0.749685	3.15919	3.38637	4.92187	GeneID:8084661,Genbank:XM_002454684.2	protein CUP-SHAPED COTYLEDON 1	GO:0003677,GO:0003700,GO:0005634,GO:0009908,GO:0010014,GO:0010072,GO:0010223,GO:0048527,GO:0051782,GO:0090691	DNA binding|DNA-binding transcription factor activity|nucleus|flower development|meristem initiation|primary shoot apical meristem specification|secondary shoot formation|lateral root development|negative regulation of cell division|formation of plant organ boundary
LOC8084689	215.695	312.949	118.442	0.37847	-1.40175	3.44916e-08	2.12019e-06	Down	2.84457	1.9416	2.61677	1.10104	0.980989	0.602409	GeneID:8084689,Genbank:XM_021458605.1	uncharacterized LOC8084689
LOC8084733	330.022	592.685	67.3593	0.113651	-3.13732	5.84868e-05	0.00144794	Down	9.44631	10.5292	3.82578	0.271031	1.1697	1.16313	GeneID:8084733,Genbank:XM_002439598.2	RING-H2 finger protein ATL3	GO:0004842,GO:0005886,GO:0006511,GO:0016021,GO:0016567,GO:0046872,GO:0048364,GO:0051301,GO:0061630	ubiquitin-protein transferase activity|plasma membrane|ubiquitin-dependent protein catabolic process|integral component of membrane|protein ubiquitination|metal ion binding|root development|cell division|ubiquitin protein ligase activity
LOC8084801	1701.04	994.441	2407.64	2.4211	1.27566	7.58938e-07	3.35582e-05	Up	10.7012	8.7071	10.7991	29.1897	20.2735	20.6138	GeneID:8084801,Genbank:XM_002442974.2	glucuronoxylan 4-O-methyltransferase 1	GO:0000139,GO:0005794,GO:0005976,GO:0009808,GO:0009834,GO:0016021,GO:0030775,GO:0045491,GO:0045492	Golgi membrane|Golgi apparatus|polysaccharide metabolic process|lignin metabolic process|plant-type secondary cell wall biogenesis|integral component of membrane|glucuronoxylan 4-O-methyltransferase activity|xylan metabolic process|xylan biosynthetic process
LOC8084840	684.269	399.656	968.882	2.42429	1.27756	1.63899e-08	1.08065e-06	Up	6.0086	12.0253	10.8169	25.8667	21.0733	20.3116	GeneID:8084840,Genbank:XM_002458125.2	MYB-like transcription factor ETC3	GO:0003677,GO:0003700,GO:0005634,GO:0009651,GO:0009737,GO:0009751,GO:0009753,GO:0010026,GO:0010228,GO:0048765	DNA binding|DNA-binding transcription factor activity|nucleus|response to salt stress|response to abscisic acid|response to salicylic acid|response to jasmonic acid|trichome differentiation|vegetative to reproductive phase transition of meristem|root hair cell differentiation
LOC8084881	2224.75	1456.15	2993.36	2.05567	1.03961	0.00918767	0.0840182	Up	16.0655	22.0547	20.1042	25.5754	38.06	51.1262	GeneID:8084881,Genbank:XM_002468005.2	probable RNA-binding protein ARP1	GO:0003729,GO:0005634,GO:0009414,GO:0009651,GO:0009737,GO:0010029	mRNA binding|nucleus|response to water deprivation|response to salt stress|response to abscisic acid|regulation of seed germination
LOC8084895	1013.18	1410.52	615.845	0.43661	-1.19558	0.000922256	0.0142126	Down	20.5282	32.0213	23.5349	6.12064	13.5314	12.2708	GeneID:8084895,Genbank:XM_002465397.2	protein IN2-1	GO:0010731	protein glutathionylation	ko00982,ko00480,ko00980	Drug metabolism - cytochrome P450|Glutathione metabolism|Metabolism of xenobiotics by cytochrome P450
LOC8085003	607.815	384.568	831.063	2.16103	1.11172	0.000107186	0.00242954	Up	2.98509	5.87634	2.54582	7.27415	7.7458	8.7791	GeneID:8085003,Genbank:XM_002445120.2	beta-sesquiphellandrene synthase-like	GO:0000287,GO:0005737,GO:0006952,GO:0010333,GO:0016114,GO:0102887	magnesium ion binding|cytoplasm|defense response|terpene synthase activity|terpenoid biosynthetic process|beta-sesquiphellandrene synthase activity
LOC8085037	299.804	2.63006	596.978	226.983	7.82644	2.87615e-125	7.49063e-121	Up	0.0394172	0.0427375	0	6.63546	5.93525	5.50452	GeneID:8085037,Genbank:XM_002445154.2	polyamine oxidase	GO:0016491,GO:0052893,GO:0052896,GO:0052897,GO:0052898,GO:0052900	oxidoreductase activity|N1-acetylspermine:oxygen oxidoreductase (propane-1,3-diamine-forming) activity|spermidine oxidase (propane-1,3-diamine-forming) activity|N8-acetylspermidine:oxygen oxidoreductase (propane-1,3-diamine-forming) activity|N1-acetylspermidine:oxygen oxidoreductase (propane-1,3-diamine-forming) activity|spermine oxidase (propane-1,3-diamine-forming) activity	ko00330,ko00410	Arginine and proline metabolism|beta-Alanine metabolism
LOC8085043	1484.69	743.936	2225.45	2.99146	1.58085	3.0007e-13	4.65181e-11	Up	11.3666	7.56317	14.3231	36.8722	28.671	29.475	GeneID:8085043,Genbank:XM_002455293.2	isoflavone reductase homolog IRL	GO:0005737,GO:0010438,GO:0016491,GO:0070402	cytoplasm|cellular response to sulfur starvation|oxidoreductase activity|NADPH binding
LOC8085070	389.507	214.489	564.525	2.63195	1.39613	6.42902e-15	1.24953e-12	Up	1.10366	1.82039	1.08992	3.29212	3.24116	3.6422	GeneID:8085070,Genbank:XM_021455793.1	geranylgeranyl pyrophosphate synthase 7%2C chloroplastic
LOC8085073	27.7293	41.1956	14.2629	0.346225	-1.53022	0.0133283	0.109571	Down	0.638938	0.325386	0.314292	0.0396273	0.211261	0.172477	GeneID:8085073,Genbank:XM_002457517.2	laccase-20	GO:0005507,GO:0016722,GO:0046274,GO:0048046,GO:0052716	copper ion binding|oxidoreductase activity, oxidizing metal ions|lignin catabolic process|apoplast|hydroquinone:oxygen oxidoreductase activity
LOC8085153	573.593	328.437	818.75	2.49287	1.31781	2.01851e-10	1.96099e-08	Up	4.16072	4.06724	5.69529	12.8681	11.0686	9.30238	GeneID:8085153,Genbank:XM_002443972.2	5-pentadecatrienyl resorcinol O-methyltransferase-like	GO:0008171,GO:0008757,GO:0032259,GO:0046983	O-methyltransferase activity|S-adenosylmethionine-dependent methyltransferase activity|methylation|protein dimerization activity
LOC8085173	9669.62	4342.83	14996.4	3.45314	1.78791	7.7179e-60	5.02513e-56	Up	27.973	34.1417	37.2981	112.105	116.13	101.033	GeneID:8085173,Genbank:XM_021458735.1	sucrose:sucrose 1-fructosyltransferase
LOC8085186	198.071	69.8309	326.311	4.67287	2.22431	3.97051e-21	1.56679e-18	Up	0.223034	0.197544	0.283642	1.16049	1.12082	0.869127	GeneID:8085186,Genbank:XM_002453112.2	MDIS1-interacting receptor like kinase 1
LOC8085187	6.20046	11.3818	1.01908	0.0895356	-3.48139	0.0145625	0.116873	Down	0.150296	0.253487	0.203307	0.0170893	0	0.0350026	GeneID:8085187,Genbank:XM_002451326.2	sphinganine C4-monooxygenase 1	GO:0000170,GO:0005506,GO:0005783,GO:0005789,GO:0005794,GO:0009640,GO:0016021,GO:0030148,GO:0046520	sphingosine hydroxylase activity|iron ion binding|endoplasmic reticulum|endoplasmic reticulum membrane|Golgi apparatus|photomorphogenesis|integral component of membrane|sphingolipid biosynthetic process|sphingoid biosynthetic process	ko00600	Sphingolipid metabolism
LOC8085210	288.711	183.164	394.259	2.1525	1.10601	1.24197e-08	8.38127e-07	Up	1.74727	2.097	2.60883	4.77937	4.2806	4.24967	GeneID:8085210,Genbank:XM_002453140.2	UTP--glucose-1-phosphate uridylyltransferase	GO:0003983,GO:0005737,GO:0006011	UTP:glucose-1-phosphate uridylyltransferase activity|cytoplasm|UDP-glucose metabolic process	ko00040,ko00520,ko00500,ko00052	Pentose and glucuronate interconversions|Amino sugar and nucleotide sugar metabolism|Starch and sucrose metabolism|Galactose metabolism
LOC8085214	7.53135	12.9906	2.07214	0.159511	-2.64827	0.0238235	0.1655	Down	0.0768284	0.0323945	0.0692847	0.00436786	0.00931437	0.0134195	GeneID:8085214,Genbank:XM_021458775.1	putative disease resistance protein RGA4
LOC8085227	167.729	239.121	96.3377	0.402883	-1.31157	0.0244184	0.168286	Down	1.90666	3.04273	1.33146	0.540582	0.720487	1.17643	GeneID:8085227,Genbank:XM_002453155.2	serine/threonine-protein kinase STY46	GO:0004674,GO:0004712,GO:0005524,GO:0005829,GO:0009658	protein serine/threonine kinase activity|protein serine/threonine/tyrosine kinase activity|ATP binding|cytosol|chloroplast organization
LOC8085297	5.02511	0.657514	9.3927	14.2852	3.83645	0.0194932	0.144023	Up	0.0122807	0.0133151	0	0.0628364	0.214396	0.0772217	GeneID:8085297,Genbank:XM_002468224.2	polygalacturonase	GO:0004650,GO:0005576,GO:0005618,GO:0005975,GO:0009835,GO:0071555	polygalacturonase activity|extracellular region|cell wall|carbohydrate metabolic process|fruit ripening|cell wall organization
LOC8085300	214.533	126.505	302.561	2.39168	1.25803	0.00230561	0.0292771	Up	1.67938	1.65932	2.15723	2.89664	4.03427	5.63489	GeneID:8085300,Genbank:XM_002465595.2	zinc finger protein 8	GO:0003700,GO:0005634,GO:0006355,GO:0007275,GO:0009736,GO:0009738,GO:0009740,GO:0009788,GO:0010026,GO:0044212,GO:0046872	DNA-binding transcription factor activity|nucleus|regulation of transcription, DNA-templated|multicellular organism development|cytokinin-activated signaling pathway|abscisic acid-activated signaling pathway|gibberellic acid mediated signaling pathway|negative regulation of abscisic acid-activated signaling pathway|trichome differentiation|transcription regulatory region DNA binding|metal ion bin…
LOC8085303	2253.78	860.791	3646.76	4.23653	2.08288	7.12732e-11	7.70224e-09	Up	5.98135	7.33631	10.2495	38.1752	24.318	33.0864	GeneID:8085303,Genbank:XM_021455631.1	microtubule-associated protein 70-4%2C transcript variant X2
LOC8085395	887.156	560.662	1213.65	2.16468	1.11415	2.25692e-15	4.66502e-13	Up	3.90991	5.34012	6.75884	10.846	11.234	11.1168	GeneID:8085395,Genbank:XM_002458638.2	trans-cinnamate 4-monooxygenase	GO:0004497,GO:0005506,GO:0016705,GO:0020037	monooxygenase activity|iron ion binding|oxidoreductase activity, acting on paired donors, with incorporation or reduction of molecular oxygen|heme binding	ko00130,ko01220,ko00945,ko00940,ko00360,ko00941	Ubiquinone and other terpenoid-quinone biosynthesis|Degradation of aromatic compounds|Stilbenoid, diarylheptanoid and gingerol biosynthesis|Phenylpropanoid biosynthesis|Phenylalanine metabolism|Flavonoid biosynthesis
LOC8085443	42.8845	26.1666	59.6023	2.2778	1.18764	0.0087288	0.0808151	Up	0.562287	0.609651	1.32107	1.45367	2.16348	1.79887	GeneID:8085443,Genbank:XM_002458686.2	uncharacterized LOC8085443
LOC8085513	2357.21	1157.77	3556.65	3.07197	1.61917	2.9867e-41	5.18571e-38	Up	11.3215	10.7175	11.4769	36.4307	32.1398	30.1692	GeneID:8085513,Genbank:XM_002465843.2	alkane hydroxylase MAH1	GO:0004497,GO:0005506,GO:0009820,GO:0016021,GO:0016705,GO:0020037	monooxygenase activity|iron ion binding|alkaloid metabolic process|integral component of membrane|oxidoreductase activity, acting on paired donors, with incorporation or reduction of molecular oxygen|heme binding
LOC8085514	3518.54	2044.69	4992.4	2.44165	1.28785	1.29018e-29	1.15867e-26	Up	18.7219	21.741	19.9593	48.6959	44.0405	48.873	GeneID:8085514,Genbank:XM_002465844.2	noroxomaritidine synthase	GO:0004497,GO:0005506,GO:0009820,GO:0016021,GO:0016705,GO:0020037	monooxygenase activity|iron ion binding|alkaloid metabolic process|integral component of membrane|oxidoreductase activity, acting on paired donors, with incorporation or reduction of molecular oxygen|heme binding
LOC8085526	484.594	223.179	746.008	3.34264	1.74099	1.84124e-24	9.2218e-22	Up	3.48083	4.22623	3.74299	13.6245	10.6064	12.5241	GeneID:8085526,Genbank:XM_002468504.2	uncharacterized LOC8085526
LOC8085552	446.311	614.75	277.873	0.452011	-1.14557	0.00474004	0.0510334	Down	11.2416	6.22645	6.56839	3.48113	3.97779	2.95172	GeneID:8085552,Genbank:XM_002451771.2	uncharacterized LOC8085552
LOC8085585	28.7959	41.07	16.5218	0.402285	-1.31371	0.0153856	0.122165	Down	0.858744	0.670378	0.731832	0.158182	0.224879	0.485986	GeneID:8085585,Genbank:XM_021458786.1	uncharacterized LOC8085585%2C transcript variant X3
LOC8085738	321.529	434.817	208.241	0.478917	-1.06215	0.00103557	0.0154824	Down	7.08721	6.75021	4.29031	2.16377	2.97643	3.2008	GeneID:8085738,Genbank:XM_002447494.2	1-aminocyclopropane-1-carboxylate oxidase homolog 1	GO:0016491,GO:0046872	oxidoreductase activity|metal ion binding
LOC8085750	138.728	17.3401	260.116	15.0008	3.90697	1.71588e-10	1.68002e-08	Up	0.372127	0.122796	0.410367	5.59629	2.73634	4.59515	GeneID:8085750,Genbank:XM_002446148.2	expansin-A1
LOC8085757	315.15	432.007	198.294	0.459007	-1.12341	2.37769e-09	1.88794e-07	Down	4.38107	3.924	4.25151	1.78219	2.12787	1.61603	GeneID:8085757,Genbank:XM_002446152.2	anti-sigma-I factor RsgI6	GO:0031176,GO:0045493	endo-1,4-beta-xylanase activity|xylan catabolic process
LOC8085790	305.342	86.5874	524.097	6.05281	2.5976	8.03152e-19	2.46086e-16	Up	1.51966	2.10394	2.87002	15.2163	11.8365	10.6093	GeneID:8085790,Genbank:XM_002446175.2	flowering-promoting factor 1-like protein 4	GO:0009909	regulation of flower development
LOC8085837	4821.57	6478.54	3164.6	0.488475	-1.03364	0.0211625	0.152548	Down	196.585	204	112.216	34.7007	103.149	102.843	GeneID:8085837,Genbank:XM_002459265.2	pathogenesis-related protein PRB1-3	GO:0005576,GO:0006952,GO:0009607	extracellular region|defense response|response to biotic stimulus	ko04075	Plant hormone signal transduction
LOC8085843	980.846	591.078	1370.61	2.31884	1.2134	1.35505e-18	4.05643e-16	Up	14.1042	12.6072	18.0421	35.6974	29.801	33.7896	GeneID:8085843,Genbank:XM_002446176.2	E3 ubiquitin-protein ligase RHA2A	GO:0004842,GO:0005634,GO:0005737,GO:0009651,GO:0009738,GO:0009789,GO:0016567,GO:0046872,GO:0047484	ubiquitin-protein transferase activity|nucleus|cytoplasm|response to salt stress|abscisic acid-activated signaling pathway|positive regulation of abscisic acid-activated signaling pathway|protein ubiquitination|metal ion binding|regulation of response to osmotic stress
LOC8085855	5262.92	3482.13	7043.72	2.02282	1.01637	5.14676e-11	5.77768e-09	Up	56.5865	57.9813	51.2048	124.341	99.6686	98.0384	GeneID:8085855,Genbank:XM_002447267.2	chlorophyll a-b binding protein CP24 10B%2C chloroplastic	GO:0009416,GO:0009523,GO:0009535,GO:0009768,GO:0009941,GO:0010287,GO:0016021,GO:0016168,GO:0018298	response to light stimulus|photosystem II|chloroplast thylakoid membrane|photosynthesis, light harvesting in photosystem I|chloroplast envelope|plastoglobule|integral component of membrane|chlorophyll binding|protein-chromophore linkage	ko00196	Photosynthesis - antenna proteins
LOC8085898	285.093	399.037	171.149	0.428905	-1.22127	0.00218507	0.0280335	Down	6.37317	6.56143	11.32	2.65134	3.7968	3.48823	GeneID:8085898,Genbank:XM_002440078.2	uncharacterized LOC8085898
LOC8085925	485.173	172.95	797.396	4.61056	2.20494	2.83442e-16	6.59105e-14	Up	1.85412	2.0103	2.56297	10.2222	7.49803	10.6509	GeneID:8085925,Genbank:XM_021464740.1	MADS-box transcription factor 14%2C transcript variant X2
LOC8085985	493.635	668.885	318.386	0.475994	-1.07098	0.00481706	0.0516916	Down	6.94421	12.5234	10.2642	3.04759	5.22342	5.32331	GeneID:8085985,Genbank:XM_002449940.2	acetylserotonin O-methyltransferase 1	GO:0005737,GO:0008171,GO:0008757,GO:0017096,GO:0019438,GO:0030187,GO:0046983	cytoplasm|O-methyltransferase activity|S-adenosylmethionine-dependent methyltransferase activity|acetylserotonin O-methyltransferase activity|aromatic compound biosynthetic process|melatonin biosynthetic process|protein dimerization activity
LOC8085992	38.9886	19.4573	58.52	3.00762	1.58862	0.000901892	0.0139732	Up	0.388755	0.218557	0.292153	0.839861	1.14686	0.603586	GeneID:8085992,Genbank:XM_002451235.2	cytosolic sulfotransferase 10	GO:0005737,GO:0009735,GO:0016131,GO:0080118	cytoplasm|response to cytokinin|brassinosteroid metabolic process|brassinosteroid sulfotransferase activity
LOC8085995	2489.14	3356.05	1622.23	0.483376	-1.04878	5.56621e-19	1.74658e-16	Down	14.7443	14.8391	16.2918	7.08144	7.02914	7.14487	GeneID:8085995,Genbank:XM_021462055.1	probable disease resistance protein RF9%2C transcript variant X6
LOC8086011	3.07216	0	6.14432	Inf	Inf	0.0235388	0.164223	Up	0	0	0	0.11335	0.0690619	0.116083	GeneID:8086011,Genbank:XM_021461888.1	3-hydroxyisobutyryl-CoA hydrolase 1
LOC8086034	1074.57	355.861	1793.28	5.03927	2.33322	4.79125e-10	4.37836e-08	Up	4.01532	2.50535	4.31389	22.5028	15.3343	14.3711	GeneID:8086034,Genbank:XM_002450016.2	protein ALTERED XYLOGLUCAN 4	GO:0000139,GO:0005794,GO:0010411,GO:0016021,GO:0016413	Golgi membrane|Golgi apparatus|xyloglucan metabolic process|integral component of membrane|O-acetyltransferase activity
LOC8086039	21.5317	34.8258	8.23772	0.236541	-2.07984	0.00148395	0.0206343	Down	0.244566	0.441944	0.614395	0.0953424	0.101658	0.0976411	GeneID:8086039,Genbank:XM_002451282.2	putative cyclin-D7-1	GO:0000079,GO:0000278,GO:0000307,GO:0005634,GO:0005737,GO:0006468,GO:0007088,GO:0008284,GO:0016538,GO:0019901,GO:0045787,GO:0051301	regulation of cyclin-dependent protein serine/threonine kinase activity|mitotic cell cycle|cyclin-dependent protein kinase holoenzyme complex|nucleus|cytoplasm|protein phosphorylation|regulation of mitotic nuclear division|positive regulation of cell proliferation|cyclin-dependent protein serine/threonine kinase regulator activity|protein kinase binding|positive regulation of cell cycle|cell divi…
LOC8086069	37.6577	51.307	24.0085	0.467937	-1.09561	0.0234449	0.1637	Down	0.748621	0.353474	0.894255	0.333621	0.342545	0.215122	GeneID:8086069,Genbank:XM_021465383.1	BTB/POZ and MATH domain-containing protein 1
LOC8086132	887.262	1188.5	586.022	0.493076	-1.02012	1.37359e-05	0.00041988	Down	19.9694	21.1102	26.8802	14.0676	10.3109	7.75463	GeneID:8086132,Genbank:XM_002442011.2	fasciclin-like arabinogalactan protein 6	GO:0005886,GO:0009834,GO:0031225	plasma membrane|plant-type secondary cell wall biogenesis|anchored component of membrane
LOC8086173	2251.92	3253.82	1250.01	0.384166	-1.3802	3.06297e-05	0.000834434	Down	28.4142	35.659	26.9528	4.3728	14.6848	14.4992	GeneID:8086173,Genbank:XM_021445888.1	laccase-25%2C transcript variant X1	GO:0005507,GO:0016722,GO:0046274,GO:0048046,GO:0052716	copper ion binding|oxidoreductase activity, oxidizing metal ions|lignin catabolic process|apoplast|hydroquinone:oxygen oxidoreductase activity
LOC8086229	26.741	11.0703	42.4116	3.83111	1.93776	0.000737923	0.0119741	Up	0.145647	0.184234	0.0985093	0.583763	0.450269	0.546958	GeneID:8086229,Genbank:XM_021456111.1	MADS-box transcription factor 34
LOC8086321	4.36461	0.346999	8.38223	24.1563	4.59433	0.0482862	0.26649	Up	0	0.0194802	0	0.312565	0	0.150636	GeneID:8086321,Genbank:XM_002457731.2	gibberellin 2-beta-dioxygenase 6	GO:0009639,GO:0045487,GO:0046872,GO:0051213,GO:0052634	response to red or far red light|gibberellin catabolic process|metal ion binding|dioxygenase activity|C-19 gibberellin 2-beta-dioxygenase activity	ko00904	Diterpenoid biosynthesis
LOC8086370	438.136	678.241	198.031	0.291978	-1.77607	9.60829e-11	1.00903e-08	Down	15.735	14.9988	11.338	2.52155	5.12312	4.14803	GeneID:8086370,Genbank:XM_002457796.2	glutathione S-transferase 4	GO:0004364,GO:0005737,GO:0006749,GO:0009410,GO:0009635,GO:0032991,GO:0042803,GO:0043295	glutathione transferase activity|cytoplasm|glutathione metabolic process|response to xenobiotic stimulus|response to herbicide|protein-containing complex|protein homodimerization activity|glutathione binding	ko00982,ko00480,ko00980	Drug metabolism - cytochrome P450|Glutathione metabolism|Metabolism of xenobiotics by cytochrome P450
LOC8086396	1416.2	1984.32	848.084	0.427393	-1.22637	0.00302694	0.0365478	Down	46.6112	28.797	59.1057	21.2738	22.5451	11.1251	GeneID:8086396,Genbank:XM_002459290.2	protein app1
LOC8086437	104.005	144.586	63.4237	0.438657	-1.18884	5.98885e-05	0.00147983	Down	1.2705	1.87433	1.66932	0.479565	0.761315	0.785804	GeneID:8086437,Genbank:XM_002461451.2	probable carboxylesterase 15	GO:0052689	carboxylic ester hydrolase activity
LOC8155490	207.462	35.4629	379.462	10.7003	3.41957	1.31961e-13	2.0956e-11	Up	0.485204	0.338191	0.492257	5.21355	3.10087	5.14553	GeneID:8155490,Genbank:XM_002489001.2	peroxidase 4	GO:0004601,GO:0005576,GO:0006979,GO:0020037,GO:0042744,GO:0046872	peroxidase activity|extracellular region|response to oxidative stress|heme binding|hydrogen peroxide catabolic process|metal ion binding	ko00940	Phenylpropanoid biosynthesis

## Sheet: Table S4
Table S4 KEGG pathway enrichment analysis for differentially expressed (DE) mRNAs in Sorghum (“Jitian 3”)
id	Term	ListHits	ListTotal	PopHits	PopTotal	pValue	qValue	Enrichment_score	Gene
ko00940	Phenylpropanoid biosynthesis	32	165	220	4103	1.329e-11	1.28913e-09	3.61697	LOC8072694; LOC8083297; LOC8076209; LOC8061935; LOC8068193; LOC8077137; LOC8067465; LOC8071200; LOC8071397; LOC8082794; LOC8077848; LOC8066830; LOC8064482; LOC8054282; LOC8079597; LOC8055467; LOC8055468; LOC8080000; LOC8057164; LOC8084483; LOC8078307; LOC8082171; LOC8056546; LOC8060773; LOC8085395; LOC8078554; LOC8063541; LOC8066250; LOC8083659; LOC8155490; LOC110430537; LOC8065048
ko00904	Diterpenoid biosynthesis	7	165	17	4103	1.03173e-07	5.00391e-06	10.2392	LOC8082969; LOC8078396; LOC8074781; LOC8072094; LOC8086321; LOC8054497; LOC8061378
ko00944	Flavone and flavonol biosynthesis	4	165	8	4103	5.02959e-06	0.000162624	12.4333	LOC8072541; LOC8069622; LOC8082602; LOC8080780
ko00330	Arginine and proline metabolism	9	165	46	4103	9.80097e-06	0.000237674	4.86522	LOC8079901; LOC8085037; LOC8083455; LOC8083454; LOC8054995; LOC8060272; LOC8080995; LOC8062211; LOC110429801
ko00941	Flavonoid biosynthesis	9	165	51	4103	2.58046e-05	0.00050061	4.38824	LOC8076209; LOC8072541; LOC8082549; LOC8084483; LOC8058202; LOC8060773; LOC8085395; LOC8082602; LOC8080780
ko00982	Drug metabolism - cytochrome P450	10	165	70	4103	8.77372e-05	0.00141842	3.55238	LOC8079320; LOC8066788; LOC8070221; LOC8086370; LOC8079938; LOC8055526; LOC8084895; LOC8057637; LOC8063168; LOC8063175
ko00980	Metabolism of xenobiotics by cytochrome P450	10	165	73	4103	0.000129922	0.00180035	3.40639	LOC8079320; LOC8066788; LOC8070221; LOC8086370; LOC8079938; LOC8055526; LOC8084895; LOC8057637; LOC8063168; LOC8063175
ko01220	Degradation of aromatic compounds	3	165	8	4103	0.000155594	0.00188658	9.325	LOC8084483; LOC8085395; LOC8057637
ko00062	Fatty acid elongation	6	165	37	4103	0.000555481	0.00598685	4.03243	LOC8061529; LOC8072821; LOC8065762; LOC8061531; LOC8060162; LOC8080595
ko00360	Phenylalanine metabolism	6	165	39	4103	0.000775447	0.00752184	3.82564	LOC8083455; LOC8083454; LOC8054282; LOC8059342; LOC8084483; LOC8085395
ko00140	Steroid hormone biosynthesis	4	165	20	4103	0.000938808	0.00827858	4.97333	LOC8072821; LOC8064327; LOC8060162; LOC8080595
ko00480	Glutathione metabolism	10	165	98	4103	0.00171037	0.0138255	2.53741	LOC8079320; LOC8066788; LOC8070221; LOC8086370; LOC8079938; LOC8055526; LOC8054995; LOC8084895; LOC8063168; LOC8063175
ko00950	Isoquinoline alkaloid biosynthesis	4	165	24	4103	0.00225884	0.0168544	4.14444	LOC8067812; LOC8057594; LOC8059342; LOC8072417
ko00380	Tryptophan metabolism	5	165	36	4103	0.00275638	0.0190978	3.4537	LOC8079901; LOC8083455; LOC8083454; LOC8059733; LOC8080995
ko00945	Stilbenoid, diarylheptanoid and gingerol biosynthesis	4	165	26	4103	0.00327558	0.0211821	3.82564	LOC8076209; LOC8084483; LOC8060773; LOC8085395
ko00625	Chloroalkane and chloroalkene degradation	2	165	9	4103	0.0044853	0.0241708	5.52593	LOC8079901; LOC8057637
ko00627	Aminobenzoate degradation	2	165	9	4103	0.0044853	0.0241708	5.52593	LOC8083455; LOC8083454
ko00643	Styrene degradation	2	165	9	4103	0.0044853	0.0241708	5.52593	LOC8083455; LOC8083454
ko00350	Tyrosine metabolism	5	165	40	4103	0.00475649	0.0242831	3.10833	LOC8067812; LOC8057594; LOC8059342; LOC8072417; LOC8057637
ko00071	Fatty acid degradation	4	165	31	4103	0.00719444	0.0332314	3.2086	LOC8079901; LOC8070252; LOC8080995; LOC8057637
ko00310	Lysine degradation	4	165	31	4103	0.00719444	0.0332314	3.2086	LOC8079901; LOC8081954; LOC8080995; LOC8055891
ko00591	Linoleic acid metabolism	2	165	11	4103	0.00830218	0.0366051	4.52121	LOC8055177; LOC8070256
ko00401	Novobiocin biosynthesis	1	165	4	4103	0.00914311	0.0384698	6.21667	LOC8059342
ko00040	Pentose and glucuronate interconversions	5	165	46	4103	0.0095183	0.0384698	2.7029	LOC8079901; LOC8085210; LOC8071678; LOC8078659; LOC8079625
ko00410	beta-Alanine metabolism	4	165	34	4103	0.0106939	0.0414922	2.92549	LOC8079901; LOC8085037; LOC8080995; LOC110429801
ko00130	Ubiquinone and other terpenoid-quinone biosynthesis	4	165	36	4103	0.0135843	0.0506798	2.76296	LOC8059342; LOC8084483; LOC8085395; LOC110430606
ko00903	Limonene and pinene degradation	1	165	5	4103	0.0148373	0.0514008	4.97333	LOC8079901
ko00626	Naphthalene degradation	1	165	5	4103	0.0148373	0.0514008	4.97333	LOC8057637
ko00790	Folate biosynthesis	2	165	14	4103	0.0167609	0.0524455	3.55238	LOC8066657; LOC8082979
ko00196	Photosynthesis - antenna proteins	2	165	14	4103	0.0167609	0.0524455	3.55238	LOC8085855; LOC8082204
ko00300	Lysine biosynthesis	2	165	14	4103	0.0167609	0.0524455	3.55238	LOC8080995; LOC8081893
ko00600	Sphingolipid metabolism	3	165	27	4103	0.0214783	0.0631434	2.76296	LOC8066509; LOC8085187; LOC8062134
ko00966	Glucosinolate biosynthesis	1	165	6	4103	0.021672	0.0631434	4.14444	LOC8061994
ko04075	Plant hormone signal transduction	14	165	212	4103	0.0221328	0.0631434	1.64214	LOC8065773; LOC8055698; LOC8068948; LOC8071410; LOC8070688; LOC8074695; LOC8068938; LOC8072113; LOC8082370; LOC8085837; LOC8080985; LOC8062473; LOC8066280; LOC8062245
ko00908	Zeatin biosynthesis	3	165	28	4103	0.0242936	0.067328	2.66429	LOC8080651; LOC8055981; LOC8068035
ko00100	Steroid biosynthesis	4	165	42	4103	0.0252848	0.0681285	2.36825	LOC8062647; LOC8062649; LOC8081764; LOC8077069
ko00340	Histidine metabolism	2	165	17	4103	0.0286704	0.0751628	2.92549	LOC8079901; LOC8080995
ko00280	Valine, leucine and isoleucine degradation	3	165	30	4103	0.0305668	0.0780258	2.48667	LOC8079901; LOC8080995; LOC8082323
ko00561	Glycerolipid metabolism	5	165	62	4103	0.0369721	0.0907768	2.00538	LOC8079901; LOC8061877; LOC8080995; LOC8079682; LOC8073494
ko03410	Base excision repair	3	165	32	4103	0.0377114	0.0907768	2.33125	LOC8055370; LOC8081924; LOC8054479
ko00909	Sesquiterpenoid and triterpenoid biosynthesis	1	165	8	4103	0.0383696	0.0907768	3.10833	LOC8072328
ko00565	Ether lipid metabolism	2	165	23	4103	0.0627097	0.144829	2.16232	LOC8076336; LOC8060260
ko01040	Biosynthesis of unsaturated fatty acids	3	165	38	4103	0.0644156	0.145309	1.96316	LOC8072821; LOC8060162; LOC8080595
ko00260	Glycine, serine and threonine metabolism	4	165	55	4103	0.0684398	0.146903	1.80848	LOC8061877; LOC8080995; LOC8055891; LOC8082323
ko00053	Ascorbate and aldarate metabolism	2	165	24	4103	0.0696289	0.146903	2.07222	LOC8079901; LOC8080995
ko00905	Brassinosteroid biosynthesis	1	165	11	4103	0.0696655	0.146903	2.26061	LOC8078799
ko00511	Other glycan degradation	1	165	12	4103	0.0814493	0.168097	2.07222	LOC8083862
ko00902	Monoterpenoid biosynthesis	1	165	13	4103	0.0937921	0.189538	1.91282	LOC8078894
ko00830	Retinol metabolism	1	165	14	4103	0.106631	0.211085	1.77619	LOC8057637
ko00520	Amino sugar and nucleotide sugar metabolism	7	165	122	4103	0.116183	0.225395	1.42678	LOC8069353; LOC8060193; LOC8060195; LOC8074355; LOC8085210; LOC8061807; LOC110430794
ko00630	Glyoxylate and dicarboxylate metabolism	3	165	47	4103	0.118551	0.22548	1.58723	LOC8074729; LOC8061877; LOC8084064
ko00960	Tropane, piperidine and pyridine alkaloid biosynthesis	1	165	16	4103	0.133562	0.245453	1.55417	LOC8059342
ko04072	Phospholipase D signaling pathway	2	165	32	4103	0.135772	0.245453	1.55417	LOC8076336; LOC8060260
ko01212	Fatty acid metabolism	4	165	68	4103	0.136644	0.245453	1.46275	LOC8072821; LOC8060162; LOC8070252; LOC8080595
ko00250	Alanine, aspartate and glutamate metabolism	2	165	33	4103	0.145188	0.256059	1.50707	LOC8082323; LOC110430248
ko04014	Ras signaling pathway	2	165	34	4103	0.154813	0.26473	1.46275	LOC8076336; LOC8060260
ko00270	Cysteine and methionine metabolism	4	165	71	4103	0.155563	0.26473	1.40094	LOC8059342; LOC8060272; LOC8060541; LOC8082323
ko00760	Nicotinate and nicotinamide metabolism	1	165	18	4103	0.161814	0.267496	1.38148	LOC8077956
ko00460	Cyanoamino acid metabolism	3	165	53	4103	0.162704	0.267496	1.40755	LOC8061994; LOC8064482; LOC110430537
ko00592	alpha-Linolenic acid metabolism	2	165	36	4103	0.174631	0.279078	1.38148	LOC8055177; LOC8070141
ko04146	Peroxisome	4	165	74	4103	0.175503	0.279078	1.34414	LOC8057991; LOC8074729; LOC8070252; LOC8055891
ko00400	Phenylalanine, tyrosine and tryptophan biosynthesis	2	165	40	4103	0.216155	0.332811	1.24333	LOC8068458; LOC8059342
ko04024	cAMP signaling pathway	2	165	40	4103	0.216155	0.332811	1.24333	LOC8076336; LOC8060260
ko04064	NF-kappa B signaling pathway	1	165	22	4103	0.220843	0.334715	1.1303	LOC8057898
ko00770	Pantothenate and CoA biosynthesis	1	165	24	4103	0.251019	0.374598	1.03611	LOC8079471
ko00564	Glycerophospholipid metabolism	4	165	85	4103	0.255688	0.375784	1.1702	LOC8076336; LOC8080523; LOC8060260; LOC8079682
ko04071	Sphingolipid signaling pathway	2	165	45	4103	0.270514	0.39164	1.10519	LOC8076336; LOC8060260
ko02024	Quorum sensing	2	165	46	4103	0.281589	0.401679	1.08116	LOC8070252; LOC8071678
ko00010	Glycolysis / Gluconeogenesis	5	165	113	4103	0.301767	0.424223	1.10029	LOC8076982; LOC8079901; LOC8073422; LOC8080995; LOC8057637
ko00073	Cutin, suberine and wax biosynthesis	1	165	30	4103	0.341424	0.473116	0.828889	LOC8057991
ko00052	Galactose metabolism	2	165	57	4103	0.40395	0.551875	0.872515	LOC8073422; LOC8085210
ko00195	Photosynthesis	1	165	35	4103	0.414181	0.557994	0.710476	LOC8079922
ko03430	Mismatch repair	1	165	37	4103	0.442185	0.587561	0.672072	LOC8054479
ko00500	Starch and sucrose metabolism	6	165	164	4103	0.492118	0.641362	0.909756	LOC8083539; LOC8064482; LOC8085210; LOC8078659; LOC8079625; LOC110430537
ko01210	2-Oxocarboxylic acid metabolism	1	165	41	4103	0.495898	0.641362	0.606504	LOC8061994
ko00620	Pyruvate metabolism	2	165	67	4103	0.509843	0.650721	0.742289	LOC8079901; LOC8080995
ko00061	Fatty acid biosynthesis	1	165	43	4103	0.521507	0.656964	0.578295	LOC8070252
ko00900	Terpenoid backbone biosynthesis	1	165	45	4103	0.546239	0.679297	0.552593	LOC8072328
ko03030	DNA replication	1	165	49	4103	0.592991	0.719002	0.507483	LOC8054479
ko00680	Methane metabolism	1	165	49	4103	0.592991	0.719002	0.507483	LOC8057637
ko00051	Fructose and mannose metabolism	1	165	52	4103	0.625653	0.749239	0.478205	LOC8069353
ko03420	Nucleotide excision repair	1	165	55	4103	0.656263	0.776311	0.452121	LOC8054479
ko04141	Protein processing in endoplasmic reticulum	5	165	166	4103	0.66556	0.777823	0.748996	LOC8065484; LOC8055212; LOC8057342; LOC8076920; LOC8084045
ko04142	Lysosome	1	165	57	4103	0.675544	0.780093	0.436257	LOC8080523
ko04151	PI3K-Akt signaling pathway	1	165	68	4103	0.766373	0.874567	0.365686	LOC8057342
ko04340	Hedgehog signaling pathway	1	165	71	4103	0.786999	0.887662	0.350235	LOC8073235
ko03008	Ribosome biogenesis in eukaryotes	1	165	78	4103	0.829031	0.924322	0.318803	LOC8078117
ko04341	Hedgehog signaling pathway - fly	1	165	82	4103	0.849572	0.93646	0.303252	LOC8073235
ko04152	AMPK signaling pathway	1	165	89	4103	0.880213	0.940589	0.279401	LOC8059202
ko01230	Biosynthesis of amino acids	4	165	189	4103	0.885927	0.940589	0.526279	LOC8068458; LOC8059342; LOC8080995; LOC8081893
ko04144	Endocytosis	2	165	126	4103	0.889675	0.940589	0.394709	LOC8076336; LOC8060260
ko01200	Carbon metabolism	4	165	195	4103	0.901372	0.940589	0.510085	LOC8074729; LOC8061877; LOC8084064; LOC8057637
ko04110	Cell cycle	1	165	95	4103	0.901802	0.940589	0.261754	LOC8054479
ko00240	Pyrimidine metabolism	1	165	109	4103	0.938911	0.968877	0.228135	LOC8083035
ko03010	Ribosome	5	165	257	4103	0.953147	0.973213	0.483787	LOC8067154; LOC8081814; LOC8054608; LOC8077466; LOC8077238
ko03013	RNA transport	1	165	128	4103	0.968583	0.976399	0.194271	LOC8074740
ko00230	Purine metabolism	1	165	136	4103	0.976399	0.976399	0.182843	LOC8083035

## Sheet: Table S5
Table S5 Summary of differentially expressed (DE) lncRNAs identified in Sorghum (“Jitian 3”) between GA3 treatment (GL_A) and control (GL_B) group
lncRNA_id	BaseMean	BaseMean_control_GL_B	BaseMean_case_GL_A	FoldChange	log2FoldChange	pValue	qValue	Regulation	Expression_GL_B1	Expression_GL_B2	Expression_GL_B3	Expression_GL_A1	Expression_GL_A2	Expression_GL_A3	Chrom	Start	End	Strand	lncRNA_length	lncRNA_symbol	partnerRNA_transcript	distance	direction	type	location	subtype	partnerRNA_gene	Dbxref	product	GO_id	GO_term	pathway	pathway_description
TCONS_00004148	468.547	625.777	311.318	0.49749	-1.00726	0.000900606	0.193067	Down	99.3403	102.189	86.0468	45.7045	48.647	45.7252	Chr01	14835506	14884925	-	226	XLOC_002917	XM_021446011.1	0	sense	genic	intronic	containing	LOC110429676	GeneID:110429676,Genbank:XM_021446011.1	translation initiation factor IF-2-like
TCONS_00006579	75.5469	0	151.094	Inf	Inf	0.000201273	0.073968	Up	1.58011e-07	2.76653e-11	6.57713e-13	0.00181642	14.6999	22.8486	Chr02	4707718	4752247	+	400	XLOC_004533	XM_002459367.2	0	sense	genic	exonic	containing	LOC8060725	GeneID:8060725,Genbank:XM_002459367.2	non-specific lipid-transfer protein 4.3	GO:0005886,GO:0006869,GO:0008289,GO:0031225,GO:0042335,GO:0046658	plasma membrane|lipid transport|lipid binding|anchored component of membrane|cuticle development|anchored component of plasma membrane
TCONS_00014484	634.952	372.008	897.896	2.41364	1.27121	2.57447e-05	0.0199304	Up	14.2975	29.8855	30.316	68.3172	46.3949	62.7773	Chr03	57383194	57383794	-	514	XLOC_010067	XM_002455993.2	1685	antisense	intergenic	downstream	convergent	LOC8058225	GeneID:8058225,Genbank:XM_002455993.2	probable isoprenylcysteine alpha-carbonyl methylesterase ICMEL2%2C transcript variant X1	GO:0000139,GO:0005789,GO:0010296,GO:0016021	Golgi membrane|endoplasmic reticulum membrane|prenylcysteine methylesterase activity|integral component of membrane	ko00900	Terpenoid backbone biosynthesis
TCONS_00014493	1830.04	2451.04	1209.04	0.493278	-1.01953	1.32989e-05	0.0171057	Down	134.97	88.5934	108.556	49.6608	63.9148	45.634	Chr03	57693160	57697773	-	774	XLOC_010075	XM_021457876.1	735	antisense	intergenic	downstream	convergent	LOC8054954	GeneID:8054954,Genbank:XM_021457876.1	protein RESPONSE TO LOW SULFUR 3
TCONS_00014494	2963.67	4005.19	1922.16	0.479916	-1.05915	0.00232736	0.402107	Down	190.718	112.977	233.001	97.0284	79.0215	73.4662	Chr03	57693160	57697776	-	786	XLOC_010075	XM_021457876.1	735	antisense	intergenic	downstream	convergent	LOC8054954	GeneID:8054954,Genbank:XM_021457876.1	protein RESPONSE TO LOW SULFUR 3
TCONS_00014495	77.1229	110.618	43.6274	0.394396	-1.34228	0.0202311	0.937737	Down	1.19456	1.8384	2.21532	0.330996	1.15704	0.533834	Chr03	57695569	57697780	-	2187	XLOC_010075	XM_021456278.1	932	sense	intergenic	downstream	same_strand	LOC110433731	GeneID:110433731,Genbank:XM_021456278.1	uncharacterized LOC110433731
TCONS_00016301	324.913	208.432	441.393	2.11768	1.08249	0.00111386	0.229232	Up	15.9281	23.4952	20.5875	36.6703	37.3269	50.3535	Chr04	9885942	9916377	+	359	XLOC_011352	XM_002453545.2	0	antisense	genic	intronic	overlapping	LOC8085576	GeneID:8085576,Genbank:XM_002453545.2	shaggy-related protein kinase eta	GO:0004674,GO:0005524,GO:0009742	protein serine/threonine kinase activity|ATP binding|brassinosteroid mediated signaling pathway	ko04075	Plant hormone signal transduction
TCONS_00019880	18.4724	5.4249	31.5198	5.81022	2.53859	0.0407367	1	Up	0.0471083	0.323661	1.04641	0.937113	2.78628	4.41184	Chr05	1415900	1417643	+	387	XLOC_013824	XM_002448865.2	575	sense	intergenic	downstream	same_strand	LOC8067624	GeneID:8067624,Genbank:XM_002448865.2	uncharacterized LOC8067624
TCONS_00019886	17.5604	0	35.1207	Inf	Inf	0.0257201	1	Up	1.95518e-16	0.0480556	3.6175e-12	0.0722556	11.17	2.13269	Chr05	1416012	1417643	+	267	XLOC_013824	XM_002448865.2	687	sense	intergenic	downstream	same_strand	LOC8067624	GeneID:8067624,Genbank:XM_002448865.2	uncharacterized LOC8067624
TCONS_00020043	53.0393	77.7105	28.3681	0.365048	-1.45384	0.0300358	1	Down	4.02534	2.48434	5.38609	0.533013	2.10972	1.53082	Chr05	5444333	5503409	+	689	XLOC_013918	XM_021460627.1	0	sense	genic	exonic	overlapping	LOC8072738	GeneID:8072738,Genbank:XM_021460627.1	putative disease resistance RPP13-like protein 1%2C transcript variant X1
TCONS_00022698	846.026	1344.95	347.103	0.258079	-1.95412	0.00257911	0.402107	Down	93.1456	191.988	124.965	49.5623	14.6619	40.7344	Chr06	53592521	53600316	+	336	XLOC_015712	XM_002446899.2	0	sense	genic	exonic	overlapping	LOC8057594	GeneID:8057594,Genbank:XM_002446899.2	polyphenol oxidase I%2C chloroplastic	GO:0004097,GO:0009543,GO:0046148,GO:0046872	catechol oxidase activity|chloroplast thylakoid lumen|pigment biosynthetic process|metal ion binding	ko00950,ko00350	Isoquinoline alkaloid biosynthesis|Tyrosine metabolism
TCONS_00022968	7.35381	14.4021	0.305536	0.0212147	-5.55879	0.0340741	1	Down	1.26656	1.25676	0.513115	0.0444601	0.0282323	1.43963e-05	Chr06	57280562	57283896	+	485	XLOC_015904	XM_021462723.1	169	sense	intergenic	downstream	same_strand	LOC8066850	GeneID:8066850,Genbank:XM_021462723.1	G-type lectin S-receptor-like serine/threonine-protein kinase At4g27290
TCONS_00022972	7.27046	0	14.5409	Inf	Inf	0.013106	0.805295	Up	1.00517e-06	0.0025676	8.06485e-08	1.66592	9.56158e-05	1.36281	Chr06	57280562	57283896	+	488	XLOC_015904	XM_021462723.1	169	sense	intergenic	downstream	same_strand	LOC8066850	GeneID:8066850,Genbank:XM_021462723.1	G-type lectin S-receptor-like serine/threonine-protein kinase At4g27290
TCONS_00026306	46.3446	19.817	72.8722	3.67726	1.87863	0.0131318	0.805295	Up	0.988758	0.317097	1.24833	3.65759	3.44476	1.93518	Chr07	5878218	5879343	-	829	XLOC_018199	XM_002445088.2	22794	sense	intergenic	downstream	same_strand	LOC8069665	GeneID:8069665,Genbank:XM_002445088.2	protein MIZU-KUSSEI 1	GO:0005737,GO:0005783,GO:0005789,GO:0009658,GO:0010274,GO:0016020,GO:0032541	cytoplasm|endoplasmic reticulum|endoplasmic reticulum membrane|chloroplast organization|hydrotropism|membrane|cortical endoplasmic reticulum
TCONS_00026307	142.552	62.6829	222.422	3.54837	1.82716	5.70825e-05	0.0294679	Up	2.49551	2.76018	3.73516	12.5854	7.17015	11.4177	Chr07	5884217	5885292	-	725	XLOC_018200	XM_002445088.2	16845	sense	intergenic	downstream	same_strand	LOC8069665	GeneID:8069665,Genbank:XM_002445088.2	protein MIZU-KUSSEI 1	GO:0005737,GO:0005783,GO:0005789,GO:0009658,GO:0010274,GO:0016020,GO:0032541	cytoplasm|endoplasmic reticulum|endoplasmic reticulum membrane|chloroplast organization|hydrotropism|membrane|cortical endoplasmic reticulum
XR_002446717.1	81.047	43.6157	118.478	2.71641	1.4417	0.0197116	0.936254	Up	0.0597492	0.467226	0.474761	1.31056	0.498492	0.901347	Chr08	55470211	55475933	+	4475	XR_002446717.1	XM_002489040.2	5228	antisense	intergenic	downstream	convergent	LOC8155459	GeneID:8155459,Genbank:XM_002489040.2	GTP-binding protein SAR1A	GO:0003400,GO:0003924,GO:0005525,GO:0005783,GO:0005794,GO:0005886,GO:0006886,GO:0006888,GO:0016050,GO:0030127,GO:0061024,GO:0070863,GO:0070971	regulation of COPII vesicle coating|GTPase activity|GTP binding|endoplasmic reticulum|Golgi apparatus|plasma membrane|intracellular protein transport|ER to Golgi vesicle-mediated transport|vesicle organization|COPII vesicle coat|membrane organization|positive regulation of protein exit from endoplasmic reticulum|endoplasmic reticulum exit site	ko04141	Protein processing in endoplasmic reticulum
XR_002446758.1	35.5931	62.4333	8.75295	0.140197	-2.83447	0.0168277	0.920111	Down	2.34899	1.30418	5.47017	1.03187	0.0219847	0.215414	Chr08	8626260	8628445	-	722	XR_002446758.1	XM_021465963.1	7668	antisense	intergenic	downstream	convergent	LOC110437500	GeneID:110437500,Genbank:XM_021465963.1	uncharacterized LOC110437500
XR_002446762.1	37.8054	17.7651	57.8456	3.25613	1.70316	0.0395399	1	Up	0.848773	0.431335	1.59888	3.86042	1.34138	3.70521	Chr08	13370696	13372493	-	659	XR_002446762.1	XM_002441984.2	3817	antisense	intergenic	downstream	convergent	LOC8058167	GeneID:8058167,Genbank:XM_002441984.2	4-hydroxy-7-methoxy-3-oxo-3%2C4-dihydro-2H-1%2C4-benzoxazin-2-yl glucoside beta-D-glucosidase 2%2C chloroplastic	GO:0005975,GO:0008422,GO:0009507,GO:0102483,GO:0102726	carbohydrate metabolic process|beta-glucosidase activity|chloroplast|scopolin beta-glucosidase activity|DIMBOA glucoside beta-D-glucosidase activity	ko00940,ko00460,ko00500	Phenylpropanoid biosynthesis|Cyanoamino acid metabolism|Starch and sucrose metabolism
XR_002446827.1	45.6928	74.3068	17.0789	0.229842	-2.12128	0.00514408	0.615495	Down	0.76721	0.431327	0.400449	0.116492	0.243233	0.000586041	Chr08	38513157	38520844	-	4896	XR_002446827.1	XM_021446171.1	1655	sense	intergenic	upstream	same_strand	LOC110429723	GeneID:110429723,Genbank:XM_021446171.1	uncharacterized LOC110429723
XR_002446845.1	212.264	119.185	305.343	2.56193	1.35723	0.00254172	0.402107	Up	1.54234	1.24397	0.975008	2.35859	4.44274	2.62532	Chr08	49873800	49877644	-	3300	XR_002446845.1	XM_021466072.1	4869	antisense	intergenic	upstream	divergent	LOC110437594	GeneID:110437594,Genbank:XM_021466072.1	uncharacterized LOC110437594
XR_002446849.1	9.02777	17.4445	0.611072	0.0350295	-4.83528	0.0403139	1	Down	0.462799	0.114846	0.0477463	0.0237686	8.74499e-06	1.65002e-06	Chr08	49873800	49877644	-	3025	XR_002446849.1	XM_021466072.1	4869	antisense	intergenic	upstream	divergent	LOC110437594	GeneID:110437594,Genbank:XM_021466072.1	uncharacterized LOC110437594
XR_002446936.1	105.256	163.247	47.2658	0.289536	-1.78819	0.000420973	0.138704	Down	1.87229	1.84134	2.8886	0.251877	0.778939	0.817285	Chr08	8167758	8171300	-	2581	XR_002446936.1	XM_021446360.1	1374	antisense	intergenic	downstream	convergent	LOC110429783	GeneID:110429783,Genbank:XM_021446360.1	uncharacterized LOC110429783
XR_002446959.1	180.921	251.079	110.763	0.441149	-1.18066	0.00693063	0.667798	Down	2.80144	3.42082	4.88945	0.948663	1.29947	2.4822	Chr08	34714469	34717548	+	2353	XR_002446959.1	XM_021466031.1	11312	antisense	intergenic	upstream	divergent	LOC110437559	GeneID:110437559,Genbank:XM_021466031.1	uncharacterized protein K02A2.6-like
XR_002447048.1	5.30832	0	10.6166	Inf	Inf	0.0496028	1	Up	2.60675e-19	4.679e-05	6.65244e-06	1.89019	0.153915	0.291964	Chr08	1785669	1786231	+	479	XR_002447048.1	XM_021446188.1	6158	antisense	intergenic	upstream	divergent	LOC110429738	GeneID:110429738,Genbank:XM_021446188.1	spidroin-1-like
XR_002447156.1	44.7917	66.5062	23.0772	0.346994	-1.52702	0.0421598	1	Down	2.92439	1.46773	2.49627	1.09273	0.309359	0.886056
XR_002447162.1	56.1958	100.166	12.2253	0.12205	-3.03445	2.57328e-05	0.0199304	Down	1.03985	1.97836	1.81505	0.0171908	0.584381	1.97654e-09
XR_002447177.1	21.5906	35.6453	7.53598	0.211416	-2.24185	0.0476466	1	Down	3.57096	4.926	1.46174	0.799848	0.923626	0.324331	Chr09	12580224	12581384	-	368	XR_002447177.1	XM_002440773.2	1432	sense	intergenic	upstream	same_strand	LOC8066626	GeneID:8066626,Genbank:XM_002440773.2	ABC transporter G family member 12	GO:0005524,GO:0005886,GO:0016021,GO:0042626,GO:0055085,GO:0080167	ATP binding|plasma membrane|integral component of membrane|ATPase activity, coupled to transmembrane movement of substances|transmembrane transport|response to karrikin
XR_002447221.1	27.607	3.59879	51.6152	14.3424	3.84221	0.00771978	0.709255	Up	0.129572	0.0123681	0.00195126	1.27288	0.517617	0.24089	Chr09	11491644	11495797	-	2620	XR_002447221.1	XM_021446769.1	26775	sense	intergenic	downstream	same_strand	LOC110429991	GeneID:110429991,Genbank:XM_021446769.1	anther-specific proline-rich protein APG-like
XR_002447315.1	24.3177	48.6354	0	0	#NAME?	0.00313991	0.437077	Down	2.82085	5.44676	0.00472662	4.67176e-10	2.97338e-15	0.0166779	Chr09	933542	934554	-	593	XR_002447315.1	XM_002440402.2	18354	sense	intergenic	downstream	same_strand	LOC8067314	GeneID:8067314,Genbank:XM_002440402.2	pumilio homolog 1	GO:0003729,GO:0005737,GO:0006417	mRNA binding|cytoplasm|regulation of translation
XR_002447344.1	9.29559	0	18.5912	Inf	Inf	0.042104	1	Up	1.45433e-10	2.57362e-08	1.80577e-06	2.12654e-15	0.361528	1.51044	Chr09	46251986	46254689	+	985	XR_002447344.1	XM_021448152.1	19930	sense	intergenic	upstream	same_strand	LOC8077672	GeneID:8077672,Genbank:XM_021448152.1	scarecrow-like protein 3	GO:0003700,GO:0003712,GO:0005634,GO:0006355,GO:0009739,GO:0043565	DNA-binding transcription factor activity|transcription coregulator activity|nucleus|regulation of transcription, DNA-templated|response to gibberellin|sequence-specific DNA binding
XR_002447349.1	158.242	98.2763	218.207	2.22034	1.15078	0.00564793	0.631677	Up	0.47419	0.994606	0.374519	1.26519	1.56236	1.25302	Chr09	1637486	1644379	-	5437	XR_002447349.1	XM_002440435.2	1073	sense	intergenic	upstream	same_strand	LOC8067347	GeneID:8067347,Genbank:XM_002440435.2	legumin B	GO:0042735,GO:0045735,GO:0051259	protein body|nutrient reservoir activity|protein complex oligomerization
XR_002447404.1	23.56	41.2167	5.90321	0.143224	-2.80366	0.00974133	0.756862	Down	1.51991	0.578443	0.525597	0.136499	0.152283	0.0723038	Chr09	52323380	52325330	+	1669	XR_002447404.1	XM_021448239.1	3315	antisense	intergenic	upstream	divergent	LOC110430511	GeneID:110430511,Genbank:XM_021448239.1	uncharacterized LOC110430511
XR_002447466.1	297.71	112.715	482.705	4.28254	2.09847	3.90153e-09	1.00367e-05	Up	1.3465	1.11519	1.82923	6.16378	6.68555	5.0679	Chr09	58773004	58775893	-	2749	XR_002447466.1	XM_021447285.1	9798	antisense	intergenic	downstream	convergent	LOC8065314	GeneID:8065314,Genbank:XM_021447285.1	aspartyl protease family protein 2	GO:0004190,GO:0006508,GO:0009505,GO:0016020,GO:0030163,GO:0080167	aspartic-type endopeptidase activity|proteolysis|plant-type cell wall|membrane|protein catabolic process|response to karrikin
XR_002447477.1	81.7185	42.5394	120.898	2.84201	1.50691	0.00828451	0.727531	Up	1.15543	0.808363	0.990459	3.22324	2.64761	2.36448	Chr09	54777295	54778947	-	1495	XR_002447477.1	XM_021447126.1	5597	sense	intergenic	downstream	same_strand	LOC8067506	GeneID:8067506,Genbank:XM_021447126.1	BURP domain-containing protein 12
XR_002447583.1	61.0565	88.7361	33.3769	0.376136	-1.41067	0.0254881	1	Down	0.914744	0.462423	0.58573	0.169348	0.238492	0.305939	Chr09	53287451	53292416	+	4749	XR_002447583.1	XM_021447649.1	5	antisense	intergenic	upstream	divergent	LOC8077024	GeneID:8077024,Genbank:XM_021447649.1	myb-related protein 2%2C transcript variant X1	GO:0003677,GO:0003700,GO:0005634	DNA binding|DNA-binding transcription factor activity|nucleus
XR_002447599.1	104.826	140.781	68.87	0.489198	-1.03151	0.0470706	1	Down	1.28033	1.39144	1.60871	0.970079	0.493217	0.598377	Chr09	52120140	52127552	+	3415	XR_002447599.1	XM_002441179.2	0	antisense	genic	intronic	containing	LOC8072555	GeneID:8072555,Genbank:XM_002441179.2	putative glycine-rich cell wall structural protein 1
XR_002447604.1	36.1109	57.9532	14.2687	0.246211	-2.02203	0.0374788	1	Down	0.443356	0.866154	1.46046	0.0123828	0.65899	0.000460083	Chr09	8252262	8255491	-	2176	XR_002447604.1	XM_002439361.2	2890	antisense	intergenic	upstream	divergent	LOC8065892	GeneID:8065892,Genbank:XM_002439361.2	uncharacterized LOC8065892
XR_002447607.1	8.87392	17.7478	0	0	#NAME?	0.00506734	0.615495	Down	0.577732	0.247945	0.255202	0.0017744	5.78146e-11	9.06763e-09	Chr09	8252262	8255491	-	1747	XR_002447607.1	XM_002439361.2	2890	antisense	intergenic	upstream	divergent	LOC8065892	GeneID:8065892,Genbank:XM_002439361.2	uncharacterized LOC8065892
XR_002447743.1	52.366	3.44806	101.284	29.3742	4.87648	0.000609016	0.156669	Up	0.0035117	0.056434	0.000156782	0.226016	1.14411	0.566464	Chr09	49623372	49631210	+	5316	XR_002447743.1	XM_002441060.2	1535	antisense	intergenic	downstream	convergent	LOC8085143	GeneID:8085143,Genbank:XM_002441060.2	protease Do-like 10%2C mitochondrial	GO:0004252,GO:0005759	serine-type endopeptidase activity|mitochondrial matrix
XR_002447750.1	71.3425	107.104	35.5809	0.332208	-1.58984	0.0238546	1	Down	0.683148	0.368185	1.0909	0.0579337	0.443269	0.189635	Chr09	49623372	49631210	+	5269	XR_002447750.1	XM_002441060.2	1535	antisense	intergenic	downstream	convergent	LOC8085143	GeneID:8085143,Genbank:XM_002441060.2	protease Do-like 10%2C mitochondrial	GO:0004252,GO:0005759	serine-type endopeptidase activity|mitochondrial matrix
XR_002447759.1	8.2485	16.497	0	0	#NAME?	0.0339789	1	Down	0.27348	0.0631964	0.00214144	0.00184438	0.000425326	0.000668205	Chr09	49623371	49631210	+	5185	XR_002447759.1	XM_002441060.2	1535	antisense	intergenic	downstream	convergent	LOC8085143	GeneID:8085143,Genbank:XM_002441060.2	protease Do-like 10%2C mitochondrial	GO:0004252,GO:0005759	serine-type endopeptidase activity|mitochondrial matrix
XR_002447760.1	58.4	30.9682	85.8319	2.77161	1.47072	0.0351604	1	Up	0.304273	9.27162e-09	0.371828	0.44862	0.744274	0.570144	Chr09	49623372	49631210	+	4943	XR_002447760.1	XM_002441060.2	1535	antisense	intergenic	downstream	convergent	LOC8085143	GeneID:8085143,Genbank:XM_002441060.2	protease Do-like 10%2C mitochondrial	GO:0004252,GO:0005759	serine-type endopeptidase activity|mitochondrial matrix
XR_002447762.1	7.30245	0.295317	14.3096	48.455	5.59857	0.031302	1	Up	0.00932503	0.000634377	3.09638e-07	0.181187	0.109728	4.3458e-06	Chr09	49623371	49631210	+	5181	XR_002447762.1	XM_002441060.2	1535	antisense	intergenic	downstream	convergent	LOC8085143	GeneID:8085143,Genbank:XM_002441060.2	protease Do-like 10%2C mitochondrial	GO:0004252,GO:0005759	serine-type endopeptidase activity|mitochondrial matrix
XR_002447809.1	35.8611	17.3341	54.3881	3.13764	1.64968	0.0482052	1	Up	0.132146	0.427453	0.327912	0.520534	0.986691	1.25126	Chr09	42926661	42930700	-	1978	XR_002447809.1	XM_002439579.2	1546	antisense	intergenic	downstream	convergent	LOC8083762	GeneID:8083762,Genbank:XM_002439579.2	glycine-rich cell wall structural protein
XR_002447852.1	14.5303	3.10697	25.9537	8.35338	3.06236	0.0459748	1	Up	0.000581388	1.3488e-09	0.0638824	0.240485	0.300956	0.00891376	Chr01	15482356	15493207	+	4962	XR_002447852.1	XM_002466843.2	0	antisense	genic	exonic	overlapping	LOC8063019	GeneID:8063019,Genbank:XM_002466843.2	putative disease resistance RPP13-like protein 1%2C transcript variant X2			ko04014	Ras signaling pathway
XR_002447872.1	20.184	33.8445	6.5234	0.192746	-2.37523	0.044891	1	Down	0.296914	0.622266	0.399449	0.109204	0.0713253	0.0727715	Chr09	43010454	43016275	+	2647	XR_002447872.1	XM_021448135.1	952	antisense	intergenic	downstream	convergent	LOC110430453	GeneID:110430453,Genbank:XM_021448135.1	atherin-like
XR_002448001.1	26.3151	45.1973	7.43295	0.164456	-2.60423	0.0131793	0.805295	Down	0.670894	0.101702	0.451166	0.0255462	0.0808434	0.0834861	Chr09	39987142	39991308	-	3964	XR_002448001.1	XM_002440854.2	10784	sense	intergenic	upstream	same_strand	LOC8066779	GeneID:8066779,Genbank:XM_002440854.2	CASP-like protein 4B4	GO:0005886,GO:0016021,GO:0051539	plasma membrane|integral component of membrane|4 iron, 4 sulfur cluster binding
XR_002448005.1	7.36516	14.4248	0.305536	0.0211813	-5.56106	0.032925	1	Down	0.249278	0.127996	0.00744528	0.0119375	0.000837562	0.000153535	Chr09	39987142	39991309	-	3861	XR_002448005.1	XM_002440854.2	10784	sense	intergenic	upstream	same_strand	LOC8066779	GeneID:8066779,Genbank:XM_002440854.2	CASP-like protein 4B4	GO:0005886,GO:0016021,GO:0051539	plasma membrane|integral component of membrane|4 iron, 4 sulfur cluster binding
XR_002448180.1	7.78365	14.8862	0.68113	0.0457559	-4.4499	0.0493917	1	Down	5.93495e-07	0.181729	0.363945	0.00100517	0.0292813	8.21839e-09	Chr10	56815188	56819675	+	2808	XR_002448180.1	XM_021449918.1	3395	antisense	intergenic	upstream	divergent	LOC110431190	GeneID:110431190,Genbank:XM_021449918.1	uncharacterized LOC110431190
XR_002448281.1	25.9568	7.61326	44.3003	5.81883	2.54073	0.0159808	0.899879	Up	0.274578	0.201472	0.0331579	1.20054	1.4656	0.238778	Chr10	49740200	49744376	-	1581	XR_002448281.1	XM_002438533.2	12426	sense	intergenic	upstream	same_strand	LOC8061979	GeneID:8061979,Genbank:XM_002438533.2	deSI-like protein At4g17486%2C transcript variant X1	GO:0008233	peptidase activity
XR_002448288.1	51.3164	21.3955	81.2373	3.79694	1.92484	0.00626153	0.631677	Up	0.0726767	0.110111	0.0434747	0.312304	0.228156	0.309706	Chr10	15586575	15597725	-	9703	XR_002448288.1	XM_021449043.1	1723	antisense	intergenic	downstream	convergent	LOC8072832	GeneID:8072832,Genbank:XM_021449043.1	proteasome activator subunit 4%2C transcript variant X2	GO:0005634,GO:0005829,GO:0005839,GO:0006281,GO:0010499,GO:0016504,GO:0070577,GO:0070628	nucleus|cytosol|proteasome core complex|DNA repair|proteasomal ubiquitin-independent protein catabolic process|peptidase activator activity|lysine-acetylated histone binding|proteasome binding	ko03050	Proteasome
XR_002448296.1	164.892	99.9209	229.863	2.30045	1.20192	0.00463663	0.581841	Up	0.468865	0.263863	0.372913	1.08798	0.56774	0.807692	Chr10	15581111	15597725	-	9508	XR_002448296.1	XM_021449043.1	0	antisense	genic	intronic	overlapping	LOC8072832	GeneID:8072832,Genbank:XM_021449043.1	proteasome activator subunit 4%2C transcript variant X2	GO:0005634,GO:0005829,GO:0005839,GO:0006281,GO:0010499,GO:0016504,GO:0070577,GO:0070628	nucleus|cytosol|proteasome core complex|DNA repair|proteasomal ubiquitin-independent protein catabolic process|peptidase activator activity|lysine-acetylated histone binding|proteasome binding	ko03050	Proteasome
XR_002448310.1	44.5487	16.029	73.0685	4.55852	2.18857	0.00564825	0.631677	Up	0.0547822	0.0105326	0.117256	0.227656	0.201947	0.358053	Chr10	15581111	15597725	-	9370	XR_002448310.1	XM_002436880.2	0	antisense	genic	intronic	overlapping	LOC8072832	GeneID:8072832,Genbank:XM_002436880.2	proteasome activator subunit 4%2C transcript variant X1	GO:0005634,GO:0005829,GO:0005839,GO:0006281,GO:0010499,GO:0016504,GO:0070577,GO:0070628	nucleus|cytosol|proteasome core complex|DNA repair|proteasomal ubiquitin-independent protein catabolic process|peptidase activator activity|lysine-acetylated histone binding|proteasome binding	ko03050	Proteasome
XR_002448406.1	104.644	141.229	68.0604	0.481916	-1.05315	0.0418809	1	Down	0.339748	0.272592	0.518038	0.286063	0.0990871	0.149556	Chr10	201391	214880	-	13073	XR_002448406.1	XM_002437620.2	3825	sense	intergenic	downstream	same_strand	LOC8065362	GeneID:8065362,Genbank:XM_002437620.2	glutaminyl-peptide cyclotransferase	GO:0005789,GO:0005886,GO:0016021,GO:0016603,GO:0017186	endoplasmic reticulum membrane|plasma membrane|integral component of membrane|glutaminyl-peptide cyclotransferase activity|peptidyl-pyroglutamic acid biosynthetic process, using glutaminyl-peptide cyclotransferase
XR_002448440.1	19.519	4.94924	34.0887	6.88766	2.78401	0.0293807	1	Up	0.0482735	0.00984462	0.12612	0.231886	0.76149	0.223714	Chr10	44597122	44603195	-	2857	XR_002448440.1	XM_021448592.1	4507	sense	intergenic	upstream	same_strand	LOC8058855	GeneID:8058855,Genbank:XM_021448592.1	probable protein phosphatase 2C 56	GO:0004722,GO:0046872	protein serine/threonine phosphatase activity|metal ion binding
XR_002448508.1	39.1569	60.3158	17.9979	0.298395	-1.7447	0.0463404	1	Down	0.329671	0.113119	0.108605	0.0138613	0.065255	0.0777507	Chr10	46695101	46714900	-	11573	XR_002448508.1	XM_002438463.2	1500	sense	intergenic	upstream	same_strand	LOC8058873	GeneID:8058873,Genbank:XM_002438463.2	uncharacterized LOC8058873
XR_002448510.1	264.89	111.634	418.146	3.7457	1.90524	0.000497947	0.14233	Up	0.0289935	0.204916	0.791166	1.65784	1.18836	0.918158	Chr10	46695101	46714900	-	11375	XR_002448510.1	XM_002438463.2	1500	sense	intergenic	upstream	same_strand	LOC8058873	GeneID:8058873,Genbank:XM_002438463.2	uncharacterized LOC8058873
XR_002448600.1	47.3498	69.7574	24.9421	0.357555	-1.48376	0.0369292	1	Down	4.75066	1.77216	3.85975	0.90817	1.63865	1.04968	Chr10	37980979	37984075	-	710	XR_002448600.1	XM_021449851.1	10543	sense	intergenic	upstream	same_strand	LOC110431142	GeneID:110431142,Genbank:XM_021449851.1	uncharacterized LOC110431142
XR_002448605.1	27.1086	8.54724	45.67	5.34325	2.41772	0.0149294	0.872863	Up	0.00477644	0.0685122	0.374754	0.965401	0.882482	0.45702	Chr10	6274783	6281621	-	2029	XR_002448605.1	XM_002436607.2	1876	antisense	intergenic	upstream	divergent	LOC8077316	GeneID:8077316,Genbank:XM_002436607.2	40S ribosomal protein S17-3	GO:0003729,GO:0003735,GO:0005840,GO:0006412	mRNA binding|structural constituent of ribosome|ribosome|translation	ko03010	Ribosome
XR_002448691.1	7.58779	0	15.1756	Inf	Inf	0.0184142	0.924601	Up	3.79498e-08	3.34421e-07	3.71189e-06	0.2523	0.633947	5.08265e-09	Chr10	9139346	9144597	-	1749	XR_002448691.1	XM_021448855.1	3990	antisense	intergenic	upstream	divergent	LOC8065709	GeneID:8065709,Genbank:XM_021448855.1	anthranilate O-methyltransferase 2%2C transcript variant X2	GO:0006952,GO:0008168	defense response|methyltransferase activity
XR_002448798.1	27.5722	11.5001	43.6443	3.79514	1.92415	0.0430148	1	Up	0.0977674	0.104707	0.0775008	0.526886	0.245555	0.263056	Chr01	63006232	63010865	+	4330	XR_002448798.1	XM_021450317.1	1469	antisense	intergenic	downstream	convergent	LOC8077066	GeneID:8077066,Genbank:XM_021450317.1	glutamic acid-rich protein%2C transcript variant X4
XR_002448818.1	59.6673	95.0435	24.2911	0.255578	-1.96816	0.00314322	0.437077	Down	1.51127	1.02362	1.29861	0.323707	0.649394	0.00422645	Chr10	44505341	44508545	+	2601	XR_002448818.1	XM_002437017.2	3577	sense	intergenic	upstream	same_strand	LOC8058853	GeneID:8058853,Genbank:XM_002437017.2	beta-D-xylosidase 4	GO:0005618,GO:0009044,GO:0009505,GO:0009627,GO:0031222,GO:0045493,GO:0046556,GO:0048046	cell wall|xylan 1,4-beta-xylosidase activity|plant-type cell wall|systemic acquired resistance|arabinan catabolic process|xylan catabolic process|alpha-L-arabinofuranosidase activity|apoplast
XR_002448980.1	34.7983	16.0471	53.5495	3.33702	1.73856	0.0453308	1	Up	0.503401	0.164192	0.0324743	0.956976	0.635185	0.67144
XR_002449073.1	9.37784	18.7557	0	0	#NAME?	0.00351591	0.46383	Down	0.297004	4.77139e-06	0.270964	1.21939e-06	1.19596e-11	1.41591e-08	Chr01	50918340	50924363	-	3590	XR_002449073.1	XM_002467305.2	25498	sense	intergenic	upstream	same_strand	LOC8083850	GeneID:8083850,Genbank:XM_002467305.2	auxin transporter-like protein 3	GO:0003333,GO:0005886,GO:0009734,GO:0015171,GO:0015293,GO:0016021	amino acid transmembrane transport|plasma membrane|auxin-activated signaling pathway|amino acid transmembrane transporter activity|symporter activity|integral component of membrane	ko04075	Plant hormone signal transduction
XR_002449074.1	12.9885	25.9771	0	0	#NAME?	0.00256208	0.402107	Down	0.00496033	0.639803	0.489656	8.78634e-10	7.68817e-11	5.15353e-10	Chr01	50918340	50924348	-	2331	XR_002449074.1	XM_002467305.2	25498	sense	intergenic	upstream	same_strand	LOC8083850	GeneID:8083850,Genbank:XM_002467305.2	auxin transporter-like protein 3	GO:0003333,GO:0005886,GO:0009734,GO:0015171,GO:0015293,GO:0016021	amino acid transmembrane transport|plasma membrane|auxin-activated signaling pathway|amino acid transmembrane transporter activity|symporter activity|integral component of membrane	ko04075	Plant hormone signal transduction
XR_002449105.1	17.4491	31.4186	3.47966	0.110752	-3.1746	0.0192288	0.924601	Down	0.613868	1.03131	0.19369	0.13812	0.00185888	0.0654205	Chr01	60108701	60114224	-	1752	XR_002449105.1	XM_002464972.2	10961	antisense	intergenic	downstream	convergent	LOC8062866	GeneID:8062866,Genbank:XM_002464972.2	putative B3 domain-containing protein Os10g0537100	GO:0003677,GO:0005634	DNA binding|nucleus
XR_002449206.1	81.7624	132.198	31.3273	0.236973	-2.07721	0.0257457	1	Down	2.25555	0.583891	2.2907	0.0232951	4.54286e-05	1.09118	Chr01	7056793	7061213	-	2745	XR_002449206.1	XM_021452060.1	741	sense	intergenic	downstream	same_strand	LOC110432062	GeneID:110432062,Genbank:XM_021452060.1	uncharacterized LOC110432062%2C transcript variant X1
XR_002449230.1	70.4793	116.697	24.2619	0.207905	-2.266	0.000431344	0.138704	Down	1.94176	1.58392	1.24751	0.700946	0.283487	2.88788e-07	Chr01	7056793	7061215	-	2547	XR_002449230.1	XM_021452060.1	739	sense	intergenic	downstream	same_strand	LOC110432062	GeneID:110432062,Genbank:XM_021452060.1	uncharacterized LOC110432062%2C transcript variant X1
XR_002449232.1	68.7346	23.1201	114.349	4.94587	2.30622	0.00013746	0.0550266	Up	0.00310118	0.855141	0.000823065	1.28836	1.77409	1.39439	Chr01	7056793	7061212	-	2606	XR_002449232.1	XM_021452060.1	742	sense	intergenic	downstream	same_strand	LOC110432062	GeneID:110432062,Genbank:XM_021452060.1	uncharacterized LOC110432062%2C transcript variant X1
XR_002449300.1	172.319	234.598	110.041	0.46906	-1.09216	0.00917571	0.754912	Down	8.76302	11.1506	14.5932	5.54123	4.38369	5.90057	Chr01	79152052	79154441	-	706	XR_002449300.1	XM_002468572.2	80	sense	intergenic	downstream	same_strand	LOC8077970	GeneID:8077970,Genbank:XM_002468572.2	transcription factor bHLH57	GO:0003677,GO:0003700,GO:0005634,GO:0006355,GO:0046983	DNA binding|DNA-binding transcription factor activity|nucleus|regulation of transcription, DNA-templated|protein dimerization activity
XR_002449383.1	127.419	78.1356	176.703	2.2615	1.17728	0.0105836	0.756862	Up	0.99806	1.11584	0.402572	1.98058	1.99416	1.6467	Chr01	60735407	60740560	+	3202	XR_002449383.1	XM_002464991.2	1625	sense	intergenic	upstream	same_strand	LOC8063176	GeneID:8063176,Genbank:XM_002464991.2	glutathione S-transferase U17	GO:0004364,GO:0005737,GO:0005829,GO:0006749,GO:0009407,GO:0009507,GO:0009651,GO:0009704,GO:0040008,GO:0048527,GO:0060416,GO:0080148,GO:0080167	glutathione transferase activity|cytoplasm|cytosol|glutathione metabolic process|toxin catabolic process|chloroplast|response to salt stress|de-etiolation|regulation of growth|lateral root development|response to growth hormone|negative regulation of response to water deprivation|response to karrikin	ko00982,ko00480,ko00980	Drug metabolism - cytochrome P450|Glutathione metabolism|Metabolism of xenobiotics by cytochrome P450
XR_002449411.1	68.2752	40.821	95.7295	2.3451	1.22965	0.0462067	1	Up	1.84585	1.11407	1.31442	3.87947	2.29207	3.59109	Chr01	62063288	62065558	+	997	XR_002449411.1	XM_002467630.2	1932	antisense	intergenic	downstream	convergent	LOC8066272	GeneID:8066272,Genbank:XM_002467630.2	pollen allergen Phl p 2	GO:0005576	extracellular region
XR_002449544.1	8.39547	16.4854	0.305536	0.0185337	-5.7537	0.0198351	0.936254	Down	1.08217	4.99756e-06	2.12129	0.0711154	0.00781008	0.0135376	Chr01	22465313	22465949	+	553	XR_002449544.1	XM_021450957.1	624	antisense	intergenic	upstream	divergent	LOC110431667	GeneID:110431667,Genbank:XM_021450957.1	spidroin-1-like
XR_002449673.1	91.5732	43.8411	139.305	3.17751	1.66789	0.00239407	0.402107	Up	0.352606	0.337291	0.356998	0.859907	1.18647	1.18741	Chr02	77309447	77315742	-	4356	XR_002449673.1	XM_021452860.1	369	antisense	intergenic	upstream	divergent	LOC8084970	GeneID:8084970,Genbank:XM_021452860.1	uncharacterized LOC8084970
XR_002449878.1	11.5037	0.901331	22.1061	24.526	4.61624	0.0128993	0.805295	Up	0.0137283	0.00256269	0.00774028	0.0266599	0.306652	0.187883	Chr02	62072829	62078882	+	4243	XR_002449878.1	XM_021453553.1	1009	antisense	intergenic	upstream	divergent	LOC8063719	GeneID:8063719,Genbank:XM_021453553.1	uncharacterized LOC8063719
XR_002449933.1	373.954	506.252	241.656	0.477344	-1.0669	0.0384656	1	Down	2.86942	4.74604	4.16199	1.53974	3.28572	0.776756	Chr02	27158010	27164268	+	4434	XR_002449933.1	XM_002459859.2	2191	sense	intergenic	downstream	same_strand	LOC8062814	GeneID:8062814,Genbank:XM_002459859.2	uncharacterized LOC8062814
XR_002449937.1	8.61653	0.621394	16.6117	26.7329	4.74055	0.0293775	1	Up	0.000280667	0.00223997	0.0128785	0.179236	0.00265903	0.189967	Chr02	27158008	27164268	+	4539	XR_002449937.1	XM_002459859.2	2189	sense	intergenic	downstream	same_strand	LOC8062814	GeneID:8062814,Genbank:XM_002459859.2	uncharacterized LOC8062814
XR_002449946.1	231.849	102.958	360.741	3.50379	1.80892	0.0165952	0.918092	Up	1.31707	0.497588	0.653491	2.41765	1.60943	4.18333	Chr02	27158009	27164268	+	4416	XR_002449946.1	XM_002459859.2	2190	sense	intergenic	downstream	same_strand	LOC8062814	GeneID:8062814,Genbank:XM_002459859.2	uncharacterized LOC8062814
XR_002449948.1	11.2825	21.2028	1.36226	0.0642491	-3.96018	0.02194	0.986983	Down	0.205953	0.100303	0.244061	0.000986206	0.0357743	5.78702e-05	Chr02	27158006	27164268	+	4005	XR_002449948.1	XM_002459859.2	2187	sense	intergenic	downstream	same_strand	LOC8062814	GeneID:8062814,Genbank:XM_002459859.2	uncharacterized LOC8062814
XR_002449990.1	42.1738	71.5205	12.8271	0.179348	-2.47917	0.00180676	0.344288	Down	6.75917	4.84289	2.45046	0.386323	0.70302	1.32492	Chr02	57422457	57423181	+	532	XR_002449990.1	XM_002462260.2	2890	antisense	intergenic	upstream	divergent	LOC8055769	GeneID:8055769,Genbank:XM_002462260.2	probable alpha%2Calpha-trehalose-phosphate synthase [UDP-forming] 9	GO:0005737,GO:0005992,GO:0016311,GO:0016757,GO:0070413	cytoplasm|trehalose biosynthetic process|dephosphorylation|transferase activity, transferring glycosyl groups|trehalose metabolism in response to stress	ko00500	Starch and sucrose metabolism
XR_002449995.1	12.4956	23.4285	1.56271	0.0667013	-3.90614	0.0187879	0.924601	Down	0.236334	0.121363	0.189309	0.0311326	0.00475346	0.0001343	Chr02	76338236	76348308	+	4504	XR_002449995.1	XM_002461158.2	899	sense	intergenic	downstream	same_strand	LOC8074441	GeneID:8074441,Genbank:XM_002461158.2	uncharacterized LOC8074441
XR_002450033.1	101.131	53.6619	148.601	2.7692	1.46947	0.0110591	0.768907	Up	1.62186	0.788123	0.9097	4.60201	2.25057	2.10878	Chr02	71013088	71017829	-	1704	XR_002450033.1	XM_002463006.2	13512	sense	intergenic	downstream	same_strand	LOC8082161	GeneID:8082161,Genbank:XM_002463006.2	uncharacterized LOC8082161%2C transcript variant X1
XR_002450039.1	70.1744	38.3208	102.028	2.66247	1.41277	0.0178461	0.924601	Up	0.325603	0.402785	0.484592	1.49425	0.770169	0.929729	Chr02	133182	137832	-	3261	XR_002450039.1	XM_002459145.2	460	antisense	intergenic	upstream	divergent	LOC8054484	GeneID:8054484,Genbank:XM_002459145.2	sulfoquinovosyl transferase SQD2	GO:0008194,GO:0009247,GO:0009507,GO:0009536,GO:0009941,GO:0016021,GO:0016036,GO:0031969,GO:0046506,GO:0046510	UDP-glycosyltransferase activity|glycolipid biosynthetic process|chloroplast|plastid|chloroplast envelope|integral component of membrane|cellular response to phosphate starvation|chloroplast membrane|sulfolipid biosynthetic process|UDP-sulfoquinovose:DAG sulfoquinovosyltransferase activity	ko00561	Glycerolipid metabolism
XR_002450056.1	77.9928	118.168	37.8179	0.320036	-1.6437	0.00390422	0.502181	Down	0.976518	1.38175	1.62996	5.54713e-05	0.369179	0.849789	Chr02	133182	137832	-	3068	XR_002450056.1	XM_002459145.2	460	antisense	intergenic	upstream	divergent	LOC8054484	GeneID:8054484,Genbank:XM_002459145.2	sulfoquinovosyl transferase SQD2	GO:0008194,GO:0009247,GO:0009507,GO:0009536,GO:0009941,GO:0016021,GO:0016036,GO:0031969,GO:0046506,GO:0046510	UDP-glycosyltransferase activity|glycolipid biosynthetic process|chloroplast|plastid|chloroplast envelope|integral component of membrane|cellular response to phosphate starvation|chloroplast membrane|sulfolipid biosynthetic process|UDP-sulfoquinovose:DAG sulfoquinovosyltransferase activity	ko00561	Glycerolipid metabolism
XR_002450069.1	13.3693	3.12467	23.6139	7.55725	2.91786	0.0491194	1	Up	0.0381528	0.0173423	0.0401255	0.358255	0.368768	0.0287738	Chr02	29490439	29494900	+	3243	XR_002450069.1	XM_021453638.1	1167	antisense	intergenic	downstream	convergent	LOC110432804	GeneID:110432804,Genbank:XM_021453638.1	protein SMG7%2C transcript variant X1
XR_002450182.1	142.836	27.3629	258.31	9.44014	3.23881	6.82447e-11	3.51119e-07	Up	0.214047	0.000889572	0.292399	1.49161	1.58092	1.4351	Chr02	59371561	59378692	+	5830	XR_002450182.1	XM_002460172.2	27682	sense	intergenic	downstream	same_strand	LOC8060255	GeneID:8060255,Genbank:XM_002460172.2	putative CBL-interacting protein kinase 27	GO:0004674,GO:0005524,GO:0007165	protein serine/threonine kinase activity|ATP binding|signal transduction
XR_002450253.1	56.8353	30.6468	83.0239	2.70906	1.43779	0.030723	1	Up	0.342987	0.261468	0.271622	1.0235	0.741411	0.553251	Chr02	41375662	41379787	+	3664	XR_002450253.1	XM_021452899.1	7545	sense	intergenic	downstream	same_strand	LOC8062018	GeneID:8062018,Genbank:XM_021452899.1	uncharacterized LOC8062018%2C transcript variant X1
XR_002450361.1	138.415	221.095	55.7355	0.252089	-1.988	0.000884708	0.193067	Down	11.4368	20.7576	12.4863	3.29842	2.86169	4.96555	Chr02	1702179	1703017	+	507	XR_002450361.1	XM_021452272.1	3306	antisense	intergenic	downstream	convergent	LOC110432249	GeneID:110432249,Genbank:XM_021452272.1	uncharacterized LOC110432249%2C transcript variant X1
XR_002450430.1	13.6307	0.621394	26.64	42.8713	5.42194	0.0237033	1	Up	0.00156956	0.00170783	0.0223087	0.244649	0.547449	2.60703e-07	Chr02	64751073	64760176	+	3488	XR_002450430.1	XM_021454647.1	0	antisense	genic	intronic	containing	LOC8054807	GeneID:8054807,Genbank:XM_021454647.1	protein FLOWERING LOCUS T%2C transcript variant X1
XR_002450448.1	52.7426	83.7818	21.7033	0.259046	-1.94872	0.0319555	1	Down	2.1252	2.19611	4.9257	0.0203515	0.0095414	2.1754	Chr01	78683736	78691495	-	951	XR_002450448.1	XM_002468544.2	756	sense	intergenic	upstream	same_strand	LOC8085703	GeneID:8085703,Genbank:XM_002468544.2	MDIS1-interacting receptor like kinase 1%2C transcript variant X2
XR_002450647.1	101.124	161.991	40.2581	0.248521	-2.00856	0.000139037	0.0550266	Down	2.83734	1.57064	3.22758	0.729915	0.594075	0.502964	Chr03	42123001	42125519	-	2238	XR_002450647.1	XM_002457877.2	15743	sense	intergenic	upstream	same_strand	LOC8075510	GeneID:8075510,Genbank:XM_002457877.2	fimbrin-2	GO:0005737,GO:0005884,GO:0032432,GO:0051015,GO:0051017,GO:0051639	cytoplasm|actin filament|actin filament bundle|actin filament binding|actin filament bundle assembly|actin filament network formation
XR_002450780.1	35.5639	7.91243	63.2155	7.98939	2.99809	0.0375233	1	Up	0.156637	0.277085	0.00149318	1.45526	2.08742	0.0761479	Chr03	4084917	4088122	-	1815	XR_002450780.1	XM_002457195.2	2882	sense	intergenic	upstream	same_strand	LOC8078782	GeneID:8078782,Genbank:XM_002457195.2	probable small nuclear ribonucleoprotein F	GO:0000387,GO:0000398,GO:0003723,GO:0005685,GO:0005732,GO:0071013	spliceosomal snRNP assembly|mRNA splicing, via spliceosome|RNA binding|U1 snRNP|small nucleolar ribonucleoprotein complex|catalytic step 2 spliceosome	ko03040	Spliceosome
XR_002451022.1	14.575	1.8488	27.3012	14.767	3.8843	0.0105369	0.756862	Up	0.0205904	2.34749e-05	0.0768261	0.456424	0.744569	0.173261	Chr03	64077180	64080415	+	2031	XR_002451022.1	XM_021457878.1	1303	antisense	intergenic	upstream	divergent	LOC8072142	GeneID:8072142,Genbank:XM_021457878.1	uncharacterized LOC8072142%2C transcript variant X1
XR_002451041.1	9.49365	17.6905	1.29676	0.0733026	-3.76999	0.047603	1	Down	0.358898	0.140982	0.263597	0.0324981	0.0180261	0.0169963	Chr03	73674895	73679278	+	2467	XR_002451041.1	XM_021455670.1	2999	sense	intergenic	upstream	same_strand	LOC8077398	GeneID:8077398,Genbank:XM_021455670.1	putative leucine-rich repeat-containing protein DDB_G0290503%2C transcript variant X1
XR_002451206.1	98.7716	145.007	52.5357	0.362297	-1.46476	0.00700896	0.667798	Down	1.11107	1.76227	1.81149	0.920429	0.188328	0.564825	Chr03	15376881	15381797	-	3203	XR_002451206.1	XM_021456412.1	3323	sense	intergenic	upstream	same_strand	LOC8060347	GeneID:8060347,Genbank:XM_021456412.1	uncharacterized LOC8060347%2C transcript variant X2
XR_002451379.1	118.845	178.878	58.8113	0.328779	-1.60481	0.00801437	0.723403	Down	2.80336	0.938154	2.67667	0.812227	0.891188	0.342354	Chr03	18331084	18334434	-	2961	XR_002451379.1	XM_021457975.1	3163	sense	intergenic	upstream	same_strand	LOC8075336	GeneID:8075336,Genbank:XM_021457975.1	poly [ADP-ribose] polymerase 2%2C transcript variant X3
XR_002451381.1	36.9085	4.08483	69.7321	17.071	4.09347	0.000461684	0.139727	Up	0.00473494	0.110832	0.0315602	1.1799	0.244542	1.11221	Chr03	18331084	18334438	-	2784	XR_002451381.1	XM_021457974.1	3163	sense	intergenic	upstream	same_strand	LOC8075336	GeneID:8075336,Genbank:XM_021457974.1	poly [ADP-ribose] polymerase 2%2C transcript variant X2
XR_002451420.1	35.5639	7.91243	63.2155	7.98939	2.99809	0.0375233	1	Up	0.156637	0.277085	0.00149318	1.45526	2.08742	0.0761479	Chr03	2868522	2871723	-	1815	XR_002451420.1	XM_002454962.2	191	antisense	intergenic	downstream	convergent	LOC8084342	GeneID:8084342,Genbank:XM_002454962.2	translation machinery-associated protein 22	GO:0001731,GO:0002183,GO:0002188,GO:0003729,GO:0003743,GO:0022626	formation of translation preinitiation complex|cytoplasmic translational initiation|translation reinitiation|mRNA binding|translation initiation factor activity|cytosolic ribosome
XR_002451455.1	102.086	153.525	50.6481	0.329902	-1.59989	0.00210629	0.387031	Down	1.39273	2.60562	2.30905	0.388263	0.855562	0.807779
XR_002451597.1	50.097	23.5719	76.6221	3.25057	1.70069	0.0211412	0.96461	Up	0.607981	0.226336	0.674234	1.1164	2.15152	1.42528	Chr01	11907237	11910911	+	1656	XR_002451597.1	XM_021456058.1	3809	sense	intergenic	upstream	same_strand	LOC110433594	GeneID:110433594,Genbank:XM_021456058.1	cytochrome P450 87A3-like
XR_002451619.1	103.364	179.892	26.8367	0.149183	-2.74485	4.04513e-07	0.000693739	Down	5.0836	6.62131	5.88255	0.513838	0.723953	1.28686	Chr03	14297512	14298646	+	1057	XR_002451619.1	XM_002455463.2	17841	sense	intergenic	upstream	same_strand	LOC8078174	GeneID:8078174,Genbank:XM_002455463.2	probable pectinesterase 29	GO:0005576,GO:0005618,GO:0030599,GO:0042545,GO:0045330,GO:0045490	extracellular region|cell wall|pectinesterase activity|cell wall modification|aspartyl esterase activity|pectin catabolic process
XR_002451730.1	9.01914	17.3572	0.68113	0.039242	-4.67146	0.0258253	1	Down	1.04718	0.903325	1.78974	3.08705e-06	0.16366	3.05765e-31	Chr04	16582516	16583130	+	479	XR_002451730.1	XM_021459232.1	1310	antisense	intergenic	upstream	divergent	LOC110434661	GeneID:110434661,Genbank:XM_021459232.1	uncharacterized LOC110434661%2C transcript variant X4
XR_002451815.1	9.49873	0.350305	18.6471	53.2312	5.7342	0.0103755	0.756862	Up	0.00012895	0.0113225	1.427e-05	0.063679	0.418249	0.274032	Chr01	56926270	56929012	-	2482	XR_002451815.1	XM_021452240.1	6519	antisense	intergenic	upstream	divergent	LOC110432235	GeneID:110432235,Genbank:XM_021452240.1	lysine-rich arabinogalactan protein 18-like
XR_002451821.1	91.7048	129.529	53.8811	0.415979	-1.26542	0.0387374	1	Down	2.64069	2.85602	5.86342	1.85793	2.15227	0.650311	Chr04	65978488	65982504	-	1193	XR_002451821.1	XM_021458455.1	1454	sense	intergenic	downstream	same_strand	LOC110434431	GeneID:110434431,Genbank:XM_021458455.1	uncharacterized LOC110434431%2C transcript variant X2
XR_002451857.1	102.074	146.308	57.8397	0.395327	-1.33888	0.0133042	0.805295	Down	1.02093	1.03542	1.19178	0.879413	0.413575	0.00129035	Chr04	58784412	58792260	-	4692	XR_002451857.1	XM_021458964.1	2901	sense	intergenic	upstream	same_strand	LOC110434606	GeneID:110434606,Genbank:XM_021458964.1	mitogen-activated protein kinase 14-like
XR_002451859.1	8.61395	0.310697	16.9172	54.4492	5.76684	0.0156656	0.899879	Up	1.10487e-05	0.00123263	0.00381101	0.16343	1.89175e-06	0.1678	Chr04	58784412	58792281	-	5139	XR_002451859.1	XM_021458964.1	2901	sense	intergenic	upstream	same_strand	LOC110434606	GeneID:110434606,Genbank:XM_021458964.1	mitogen-activated protein kinase 14-like
XR_002451870.1	78.0477	37.3868	118.709	3.17515	1.66682	0.00567836	0.631677	Up	0.441682	0.142839	0.250527	0.634637	1.26137	0.650507	Chr04	58784412	58792274	-	4752	XR_002451870.1	XM_021458964.1	2901	sense	intergenic	upstream	same_strand	LOC110434606	GeneID:110434606,Genbank:XM_021458964.1	mitogen-activated protein kinase 14-like
XR_002451957.1	14.4109	3.41345	25.4084	7.4436	2.896	0.0403671	1	Up	0.0853679	0.0305676	0.00549105	0.599307	0.168819	0.141826	Chr04	11118793	11122276	-	2876	XR_002451957.1	XM_002451837.2	5244	antisense	intergenic	downstream	convergent	LOC8078340	GeneID:8078340,Genbank:XM_002451837.2	UPF0481 protein At3g47200	GO:0005886,GO:0016021	plasma membrane|integral component of membrane
XR_002452105.1	98.9939	43.0696	154.918	3.59693	1.84676	0.000553041	0.149758	Up	0.0554242	0.0923335	0.562374	0.82054	0.957296	0.681499	Chr04	12461735	12468790	+	6420	XR_002452105.1	XM_021460194.1	2491	sense	intergenic	downstream	same_strand	LOC110434999	GeneID:110434999,Genbank:XM_021460194.1	reticulon-like protein B2
XR_002452242.1	74.9334	24.5359	125.331	5.10807	2.35278	0.00584991	0.631677	Up	0.27645	2.51481e-06	0.27511	1.33334	0.98977	0.351316	Chr04	63063660	63073170	+	4839	XR_002452242.1	XM_021460411.1	2330	antisense	intergenic	upstream	divergent	LOC8076063	GeneID:8076063,Genbank:XM_021460411.1	uncharacterized LOC8076063
XR_002452259.1	6.94513	0	13.8903	Inf	Inf	0.0160911	0.899879	Up	2.50924e-15	3.01476e-14	2.48209e-12	0.661231	4.46602e-08	0.546732	Chr04	10581786	10589730	-	1179	XR_002452259.1	XM_002453563.1	971	sense	intergenic	upstream	same_strand	LOC8085594	GeneID:8085594,Genbank:XM_002453563.1	RING-H2 finger protein ATL79	GO:0004842,GO:0016021,GO:0016567,GO:0046872	ubiquitin-protein transferase activity|integral component of membrane|protein ubiquitination|metal ion binding
XR_002452422.1	110.457	70.8114	150.102	2.11974	1.08389	0.0241038	1	Up	0.593099	0.678834	0.772636	2.1302	1.22333	0.912735	Chr04	6689502	6693351	+	3613	XR_002452422.1	XM_002453439.2	1291	antisense	intergenic	upstream	divergent	LOC8082903	GeneID:8082903,Genbank:XM_002453439.2	uncharacterized LOC8082903
[truncated: 48 more rows]

## Sheet: Table S6
Table S6 KEGG pathway enrichment analysis for the target genes of DElncRNAs in Sorghum (“Jitian 3”)
[truncated: 3 more rows]

## Sheet: Table S7
Table S7 Summary of differentially expressed (DE) circRNAs identified in Sorghum (“Jitian 3”) between GA3 treatment (GL_A) and control (GL_B) group
[truncated: 8 more rows]

[truncated: 2 more sheets: Table S8, Table S9]
