# Supplementary material for: Whole-transcriptome analyses of Sorghum leaves identify key mRNAs and ncRNAs associated with GA3-mediated alleviation of salt stress
Source: Front Plant Sci. 2022 Dec 1;13:1071657. doi: 10.3389/fpls.2022.1071657 (PMC9754216; doi:10.3389/fpls.2022.1071657)
Supplement: Supplementary file 2 [file Table_2.xlsx]

## Sheet: qRT-PCR data
		GAPDH		△ct		△△ct	2^-△△ct
LOC8056546	GL_B	15.42	20.66	5.24	4.96	0.28	0.823591
		15.59	20.45	4.86		-0.1	1.07177
		15.43	20.21	4.78		-0.18	1.13288
	GL_A	13.64	15.34	1.7		-3.26	9.57983
		13.75	15.28	1.53		-3.43	10.7779
		13.73	14.88	1.15		-3.81	14.0257
LOC8062245	GL_B	15.42	15.52	0.1	0.00666667	0.0933333	0.937354
		15.59	15.18	-0.41		-0.416667	1.33484
		15.43	15.76	0.33		0.323333	0.799221
	GL_A	13.64	12.85	-0.79		-0.796667	1.73708
		13.75	12.88	-0.87		-0.876667	1.83613
		13.73	12.78	-0.95		-0.956667	1.94082
XR_002450182.1	GL_B	15.42	19.33	3.91	3.59667	0.313333	0.80478
		15.59	19.24	3.65		0.0533333	0.963707
		15.43	18.66	3.23		-0.366667	1.28937
	GL_A	13.64	15.21	1.57		-2.02667	4.07462
		13.75	15.01	1.26		-2.33667	5.05134
		13.73	16.07	2.34		-1.25667	2.38943
XR_002452422.1	GL_B	15.42	20.02	4.6	4.32	0.28	0.823591
		15.59	19.51	3.92		-0.4	1.31951
		15.43	19.87	4.44		0.12	0.920188
	GL_A	13.64	15.85	2.21		-2.11	4.31691
		13.75	15.62	1.87		-2.45	5.46416
		13.73	16.2	2.47		-1.85	3.605
circRNA_1652	GL_B	15.42	25.09	9.67	9.51667	0.153333	0.899171
		15.59	24.81	9.22		-0.296667	1.2283
		15.43	25.09	9.66		0.143333	0.905425
	GL_A	13.64	20.58	6.94		-2.57667	5.9656
		13.75	20.65	6.9		-2.61667	6.13331
		13.73	21.42	7.69		-1.82667	3.54717
circRNA_0320	GL_B	15.42	19.03	3.61	3.26333	0.346667	0.786399
		15.59	18.34	2.75		-0.513333	1.42734
		15.43	18.86	3.43		0.166667	0.890899
	GL_A	13.64	14.26	0.62		-2.64333	6.24774
		13.75	14.03	0.28		-2.98333	7.90811
		13.73	13.72	-0.01		-3.27333	9.66878
		U6		△ct		△△ct	2^-△△ct
sbi-miR164c	GL_B	15.42	14.04	-1.38	-1.89333	0.513333	0.700602
		15.59	13.48	-2.11		-0.216667	1.16205
		15.43	13.24	-2.19		-0.296667	1.2283
	GL_A	13.64	13.32	-0.32		1.57333	0.336031
		13.75	13.79	0.04		1.93333	0.261824
		13.73	13.14	-0.59		1.30333	0.405189
sbi-miR528	GL_B	15.42	8.79	-6.63	-6.75	0.12	0.920188
		15.59	8.65	-6.94		-0.19	1.14076
		15.43	8.75	-6.68		0.07	0.952638
	GL_A	13.64	7.7	-5.94		0.81	0.570382
		13.75	7.65	-6.1		0.65	0.63728
		13.73	7.65	-6.08		0.67	0.628507
